# Supplementary material for: The role of the antigorite + brucite to olivine reaction in subducted serpentinites (Zermatt, Switzerland)
Source: Swiss J Geosci. 2020 Oct 26;113(1):16. doi: 10.1186/s00015-020-00368-0 (PMC7588401; doi:10.1186/s00015-020-00368-0)
Supplement: Supplementary file 1 — Additional file 1: Table S1. List of samples used in this study corresponding with locations in Fig. 2. [file 15_2020_368_MOESM1_ESM.xlsx]

## Sheet: Sheet1
Additional file 1: Table S1: Sample list
Sample	Sample type
Ol1	Olivine-rich shear zone rim
Ol2	Olivine-rich shear zone core
Ol26	Olivine vein emanating from shear zone
Ol46	Olivine vein
AF2	Antigorite vein replacing prograde olivine
14	Ti-chondrodite vein
MF/Ol28	Stripe pattern with relic Cr-spinel
ME	Antigorite serpentinite with vein
FA	Country rock with relic magnetite mesh texture
