# Supplementary material for: The role of the antigorite + brucite to olivine reaction in subducted serpentinites (Zermatt, Switzerland)
Source: Swiss J Geosci. 2020 Oct 26;113(1):16. doi: 10.1186/s00015-020-00368-0 (PMC7588401; doi:10.1186/s00015-020-00368-0)
Supplement: Supplementary file 3 — Additional file 3: Table S2. Full data set of EPMA analyses for all phases. [file 15_2020_368_MOESM3_ESM.xlsx]

## Sheet: Table1
Table 1 : Peak assemblage mineral compositions
	FA	Ol28/MF	Ol26/Ol46	Ol1-2	FA	Ol28/MF	Ol26/Ol46	Ol1-2	FA	Ol28/MF	Ol26/Ol46	Ol1-2
	n	n	n	n	n	n	n	n	n	n	n	n
	core	core	core	61	core	core	core	core	core		core	core
	Ol	Ol	Ol	Ol	Atg	Atg	Atg	Atg	Chl	Chl	Chl	Chl
SiO2	41.7988	41.7864	41.7855	41.4659	42.04	42.94	41.9	42.47	34.2153	-	33.89	33.91
TiO2	0.00366667	0.00928571	0.0112121	0.00491803	0.01	0.01	0.01	0	0.00541176	-	0	0
Al2O3	0.0313333	0.0228571	0.0069697	0.0222951	2.59	1.77	2.55	2.55	11.1225	-	11.49	12.33
Cr2O3	0.00733333	0.005	0.00333333	0.00245902	0.7	0.46	0.8	0.25	2.05765	-	2.64	0.84
FeO	4.59	4.54571	4.94061	4.60492	1.95	1.93	2.04	2.21	2.93965	-	3.24	3.02
MnO	0.216167	0.204286	0.288788	0.237541	0.03	0.03	0.03	0.03	0.0387059	-	0.06	0.02
NiO	0.175833	0.185714	0.186364	0.176885	0.05	0.05	0.03	0.08	0.0575294	-	0.1	0.11
MgO	53.838	53.7493	53.09	53.449	40.53	40.13	39.58	39.39	35.8782	-	35.45	35.34
CaO	0.00983333	0.0114286	0.0106061	0.00688525	0	0.01	0	0.01	0.0187059	-	0.04	0.01
Na2O	0.00516667	0.00857143	0.0216	0.0108197	0	0	0	0	0	-	0	0.02
H2O					12.15	12.1	12.02	12.05	12.5562	-	12.59	12.5
Total	100.682	100.531	100.341	99.9848	100.04	99.43	98.95	99.05	98.8896	-	99.49	98.1
Mg#	95.4367	95.4668	95.0393	95.3906	97.4	97.3	97.2	96.9	95.6059	-	95.1	95.4
Si	0.994633	0.995529	0.999094	0.994107	32.1681	32.9724	32.3997	32.7537	3.26807	-	3.2289	3.2529
Ti	5.66667e-05	0.000135714	0.000209091	8.52459e-05	0.0029	0.0039	0.0058	0	0.000368235	-	0	0
Al	0.000885	0.00065	0.000184848	0.000634426	2.3362	1.6039	2.3246	2.3185	1.25202	-	1.2902	1.3941
Cr	0.000141667	0.000114286	7.27273e-05	5.08197e-05	0.4244	0.2822	0.4888	0.1551	0.155413	-	0.1988	0.0635
Fe2	0.0913417	0.0906357	0.0987667	0.092277	1.248	1.2392	1.3194	1.4255	0.234845	-	0.2581	0.2422
Mn	0.00435833	0.00413571	0.00584242	0.00481475	0.0209	0.0218	0.0186	0.0228	0.00317176	-	0.005	0.0016
Ni	0.00335	0.00355	0.00357879	0.0033918	0.0282	0.0283	0.0166	0.0481	0.00440706	-	0.0075	0.0081
Mg	1.90966	1.90876	1.89222	1.90966	46.2199	45.9245	45.6121	45.2754	5.10728	-	5.0339	5.0523
Ca	0.000253333	0.000257143	0.000263636	0.000183607	0	0.0046	0.0012	0.0104	0.00191294	-	0.004	0.0013
Na	0.000245	0.00045	0.00098	0.000532787	0	0	0.002	0	0.00179706	-	0	0.0045
H					62	62	62	62	8	-	8	8
# Cations	3.00493	3.00421	3.00098	3.00574	82.449	82.008	82.189	82.009	10.0282	-	10.027	10.021
Charge Def.	0	0	0	0	0	0	0	0	0	-	0	0
Al#	-	-	-	-	0.292025	0.200488	0.290575	0.289812	-	-	-	-

## Sheet: Olivine
	LN
													Ol1																				Ol2
SiO2	41.56	41.72	41.43	41.82	41.56	41.57	41.4	41.58	41.74	41.53	41.33	41.8	41.16	41.38	41.4	41.27	41.46	41.6	41.33	41.34	41.31	41.41	41.19	41.43	41.59	41.63	41.83	41.81	41.44	41.24	41.26	40.97	41.51	41.8	41.82	41.72	41.65	41.73	41.55	41.48	41.68	41.6	41.37	41.43	41.57	41.4	41.81	41.9	42.05
TiO2	0.01	0.01	0	0	0.01	0.01	0	0	0.01	0.01	0	0.01	0	0	0.02	0	0	0	0	0	0.01	0	0	0.01	0	0	0	0	0	0	0.01	0	0.04	0.01	0	0	0	0	0	0	0	0	0.01	0	0.01	0	0.01	0	0
Al2O3	0	0.02	0.02	0	0.01	0	0	0.01	0	0	0	0.01	0	0.03	0.06	0	0	0.03	0.04	0	0.04	0.11	0.08	0.01	0	0	0.05	0	0.11	0.05	0.15	0.02	0	0	0	0.05	0.01	0.06	0.09	0	0	0.12	0.03	0.03	0.06	0	0	0	0
Cr2O3	0	0.01	0.01	0	0	0.01	0	0	0	0	0	0	0	0	0.01	0	0	0	0	0	0.01	0	0	0	0.01	0	0	0.01	0	0	0	0	0	0	0	0.01	0	0	0.01	0	0	0	0	0	0.01	0	0	0	0.01
FeO	4.36	4.65	4.67	4.45	4.42	4.5	4.62	4.22	4.29	4.58	4.64	4.65	4.79	4.51	4.51	4.57	4.52	4.59	4.61	4.7	4.57	4.67	4.51	4.76	4.66	4.79	4.67	4.68	4.47	4.61	4.41	4.57	4.74	4.91	4.96	4.65	4.27	4.15	4.25	4.09	4.19	4.58	4.36	4.6	4.43	4.79	4.9	4.73	5.01
MnO	0.26	0.28	0.26	0.29	0.27	0.24	0.28	0.25	0.25	0.23	0.25	0.31	0.3	0.28	0.3	0.25	0.26	0.26	0.27	0.26	0.27	0.28	0.28	0.27	0.29	0.3	0.26	0.29	0.28	0.26	0.25	0.26	0.3	0.3	0.29	0.19	0.19	0.17	0.18	0.16	0.18	0.19	0.19	0.24	0.18	0.18	0.2	0.18	0.19
NiO	0.16	0.2	0.18	0.17	0.17	0.22	0.21	0.2	0.18	0.21	0.19	0.22	0.22	0.19	0.17	0.18	0.18	0.19	0.15	0.17	0.15	0.16	0.15	0.22	0.16	0.13	0.19	0.15	0.19	0.19	0.14	0.22	0.21	0.19	0.19	0.15	0.17	0.12	0.18	0.18	0.16	0.15	0.11	0.15	0.18	0.19	0.19	0.17	0.16
MgO	54.58	53.97	54.25	54.4	54.53	54.65	54.04	54.68	54.55	54.42	54.3	54.67	52.57	52.63	52.81	52.14	52.53	52.7	52.94	53.15	53.6	53.09	53.15	52.91	53.3	52.76	52.88	52.71	53.35	53.06	53.45	53.07	53.42	53.47	53.54	52.92	53.35	53.28	53.36	52.77	53.71	52.94	53.59	53.64	53.12	53.23	53.34	53.63	54.26
CaO	0.01	0.01	0.01	0.01	0.01	0.01	0.01	0	0.02	0.02	0	0	0.01	0	0	0	0	0	0.01	0.01	0.01	0.02	0	0.03	0	0	0	0	0.01	0	0	0	0	0.01	0	0	0.02	0	0.01	0.01	0	0.01	0.02	0	0.02	0	0.02	0	0.01
Na2O	0	0.04	0	0.01	0	0	0	0	0.03	0.03	0.01	0	0.01	0.03	0	0	0.02	0	0.01	0	0	0	0	0	0	0.03	0	0	0	0	0	0	0.01	0	0	0.01	0	0	0	0	0	0	0	0	0	0	0	0.05	0
Total	100.94	100.9	100.84	101.14	100.99	101.2	100.56	100.94	101.07	101.03	100.73	101.68	99.05	99.05	99.28	98.42	98.98	99.38	99.36	99.64	99.97	99.73	99.37	99.64	100.01	99.65	99.88	99.65	99.85	99.42	99.69	99.11	100.23	100.69	100.81	99.7	99.66	99.52	99.65	98.69	99.92	99.59	99.68	100.1	99.57	99.8	100.47	100.67	101.7
Si	0.9866	0.9917	0.9861	0.9907	0.9865	0.9852	0.9879	0.9866	0.9891	0.9862	0.9849	0.9867	0.997	1.0004	0.9986	1.0039	1.0027	1.0022	0.9967	0.9949	0.9907	0.9952	0.9933	0.9973	0.9967	1.0013	1.0029	1.0045	0.9942	1.0002	0.9912	0.9914	0.9936	0.9962	0.9957	1.0017	0.9992	1.0013	0.9971	1.0035	0.9971	0.9997	0.9933	0.9921	0.9989	0.9948	0.998	0.9974	0.9924
Ti	0.0001	0.0001	0	0	0.0001	0.0001	0	0	0.0001	0.0001	0.0001	0.0002	0	0.0001	0.0003	0	0	0	0	0	0.0002	0	0	0.0002	0	0	0	0.0001	0	0	0.0002	0	0.0007	0.0002	0.0001	0	0	0.0001	0	0	0	0.0001	0.0001	0	0.0001	0	0.0001	0	0
Al	0	0.0004	0.0005	0.0001	0.0003	0	0	0.0002	0	0.0001	0	0.0003	0	0.0008	0.0017	0	0	0.0009	0.0012	0	0.0012	0.003	0.0021	0.0002	0	0	0.0013	0	0.0032	0.0016	0.0043	0.0006	0	0	0	0.0013	0.0004	0.0017	0.0027	0.0001	0	0.0033	0.0007	0.001	0.0018	0	0.0001	0	0.0001
Cr	0	0.0001	0.0002	0	0.0001	0.0002	0	0	0	0.0001	0	0	0	0	0.0002	0.0001	0	0	0	0	0.0002	0	0	0	0.0002	0	0	0.0002	0	0	0.0001	0	0	0	0	0.0001	0	0	0.0002	0	0	0	0	0	0.0002	0	0	0.0001	0.0002
Fe2	0.0866	0.0924	0.093	0.0882	0.0878	0.0892	0.0922	0.0837	0.085	0.091	0.0925	0.0918	0.097	0.0912	0.091	0.093	0.0914	0.0925	0.093	0.0946	0.0916	0.0939	0.091	0.0958	0.0934	0.0963	0.0936	0.094	0.0897	0.0905	0.0886	0.0925	0.0949	0.0979	0.0987	0.0934	0.0857	0.0833	0.0853	0.0827	0.0838	0.092	0.0875	0.0921	0.089	0.0963	0.0978	0.0942	0.0989
Mn	0.0053	0.0056	0.0053	0.0057	0.0054	0.0047	0.0056	0.005	0.005	0.0046	0.0051	0.0062	0.0061	0.0057	0.006	0.0052	0.0053	0.0054	0.0054	0.0054	0.0055	0.0056	0.0058	0.0056	0.0058	0.0062	0.0052	0.0059	0.0056	0.0057	0.0052	0.0053	0.006	0.006	0.0058	0.0038	0.0038	0.0035	0.0037	0.0033	0.0036	0.0038	0.0038	0.0048	0.0036	0.0037	0.0041	0.0036	0.0037
Ni	0.003	0.0038	0.0034	0.0032	0.0033	0.0042	0.0041	0.0039	0.0034	0.004	0.0036	0.0041	0.0042	0.0038	0.0034	0.0035	0.0035	0.0037	0.0029	0.0032	0.0029	0.0031	0.0029	0.0043	0.003	0.0025	0.0036	0.0028	0.0037	0.0032	0.0027	0.0043	0.004	0.0036	0.0037	0.0029	0.0032	0.0024	0.0035	0.0035	0.003	0.0029	0.0021	0.003	0.0034	0.0038	0.0036	0.0032	0.0031
Mg	1.9314	1.9124	1.9248	1.921	1.9295	1.9308	1.9221	1.9339	1.9269	1.9263	1.9288	1.9236	1.8982	1.8966	1.8989	1.8905	1.8938	1.8926	1.9031	1.9067	1.9161	1.902	1.9105	1.8985	1.904	1.8917	1.8898	1.8878	1.9078	1.8966	1.9141	1.9142	1.9061	1.8995	1.9002	1.8941	1.9078	1.9056	1.9087	1.9031	1.9152	1.8965	1.918	1.9146	1.9026	1.9067	1.8979	1.9029	1.9088
Ca	0.0003	0.0004	0.0003	0.0002	0.0003	0.0002	0.0003	0	0.0005	0.0005	0.0001	0.0001	0.0002	0	0.0001	0	0	0	0.0002	0.0003	0.0002	0.0004	0.0001	0.0007	0	0	0	0.0001	0.0002	0.0003	0	0	0.0001	0.0003	0	0	0.0006	0	0.0003	0.0002	0.0001	0.0001	0.0006	0	0.0004	0	0.0004	0.0001	0.0002
Na	0	0.0019	0	0.0004	0	0	0	0	0.0015	0.0012	0.0004	0	0.0003	0.0013	0	0	0.001	0	0.0004	0	0	0	0	0	0	0.0013	0	0	0	0.0018	0	0	0.0005	0	0	0.0005	0	0	0	0	0	0	0.0001	0	0	0	0	0.0022	0
	3.0133	3.0088	3.0136	3.0095	3.0133	3.0146	3.0122	3.0133	3.0115	3.0141	3.0155	3.013	3.003	2.9999	3.0002	2.9962	2.9977	2.9973	3.0029	3.0051	3.0086	3.0032	3.0057	3.0026	3.0031	2.9993	2.9964	2.9954	3.0044	2.9999	3.0064	3.0083	3.0059	3.0037	3.0042	2.9978	3.0007	2.9979	3.0015	2.9964	3.0028	2.9984	3.0062	3.0076	3	3.0053	3.002	3.0037	3.0074
	FA
SiO2	41.11	41.74	41.86	41.81	41.81	41.79	41.65	41.29	41.65	41.67	41.97	41.67	41.72	41.71	42.01	41.78	42.05	41.99	41.77	41.65	42.05	42.05	41.62	41.84	41.75	41.55	41.86	41.88	41.62	41.72	41.57	41.91	41.99	41.65	41.76	41.76	41.75	41.91	41.7	41.82	42.06	41.38	41.74	42.35	42.22	41.77	41.82	41.77	41.88
TiO2	0.01	0	0	0	0.01	0	0.01	0.01	0.01	0	0	0	0	0	0	0	0	0	0	0	0.02	0.02	0	0	0	0.01	0	0	0	0	0	0.01	0	0	0.01	0.01	0.01	0	0	0	0	0	0.01	0.01	0.01	0	0	0	0
Al2O3	0.04	0	0.01	0.02	0.04	0.04	0.02	0	0.03	0.01	0.02	0.04	0.07	0.02	0.07	0.02	0.02	0	0	0	0.02	0.08	0	0.14	0.01	0	0.02	0.02	0	0.07	0.08	0.02	0.03	0	0	0	0.05	0.03	0.05	0.14	0.06	0	0.01	0.06	0.09	0	0.11	0.05	0
Cr2O3	0	0	0.01	0	0	0	0	0	0	0.01	0	0.01	0.01	0.01	0.01	0	0.01	0.01	0	0.01	0	0.01	0	0	0.01	0.01	0.01	0.01	0.01	0.01	0	0.01	0	0	0.01	0.02	0.02	0.02	0.01	0	0.02	0.01	0	0.01	0.01	0.02	0.01	0.01	0
FeO	4.7	4.53	4.45	4.4	4.52	4.47	4.48	4.29	4.53	4.56	4.59	4.49	4.64	4.56	4.56	4.6	4.65	4.68	4.58	4.73	4.74	4.58	4.59	4.64	4.64	4.72	4.84	4.71	4.29	4.45	4.51	4.6	4.63	4.53	4.64	4.54	4.57	4.52	4.61	4.6	4.61	4.42	4.56	4.03	2.84	4.54	4.45	4.78	4.73
MnO	0.21	0.21	0.2	0.22	0.23	0.22	0.23	0.21	0.22	0.22	0.22	0.21	0.2	0.22	0.21	0.23	0.21	0.23	0.21	0.21	0.2	0.2	0.21	0.23	0.21	0.21	0.21	0.23	0.22	0.21	0.23	0.22	0.22	0.21	0.21	0.23	0.2	0.21	0.22	0.23	0.22	0.22	0.21	0.25	0.22	0.23	0.21	0.2	0.22
NiO	0.19	0.21	0.15	0.17	0.2	0.14	0.14	0.21	0.16	0.19	0.17	0.17	0.17	0.17	0.15	0.18	0.15	0.16	0.22	0.17	0.18	0.18	0.18	0.15	0.18	0.19	0.19	0.17	0.22	0.16	0.19	0.18	0.16	0.2	0.22	0.19	0.2	0.18	0.19	0.14	0.15	0.15	0.18	0.17	0.19	0.17	0.19	0.16	0.17
MgO	52.93	54.06	53.81	53.54	53.92	53.97	53.84	53.78	53.68	53.71	53.83	53.95	54	53.82	53.98	54.02	53.79	54.03	54.05	53.9	53.75	53.68	54.11	53.84	54.19	54.23	53.94	53.69	53.77	53.65	53.74	53.94	53.94	53.71	53.96	54.16	53.88	54.27	54.26	54.1	54.08	53.88	53.47	54.25	55.16	53.31	53.71	53.98	53.56
CaO	0	0	0	0.02	0.02	0.01	0	0.01	0	0.01	0	0	0	0.01	0	0.01	0.02	0	0	0	0.01	0.02	0	0.01	0	0.03	0.01	0.01	0	0.01	0	0	0.01	0	0.03	0.01	0.02	0.02	0.01	0.02	0.01	0.02	0.02	0.02	0.02	0.01	0.03	0.03	0.01
Na2O	0	0	0	0.01	0.01	0	0	0	0	0	0	0	0	0	0	0	0.05	0	0	0	0	0	0	0	0.04	0	0.02	0	0.02	0	0	0	0	0	0	0	0	0	0	0.03	0.03	0	0	0	0	0	0.03	0.01	0
Total	99.19	100.75	100.5	100.2	100.76	100.64	100.36	99.8	100.29	100.38	100.82	100.54	100.82	100.53	101	100.84	100.96	101.1	100.83	100.67	100.98	100.82	100.72	100.85	101.04	100.94	101.1	100.71	100.15	100.28	100.32	100.9	100.98	100.3	100.83	100.91	100.71	101.17	101.05	101.08	101.25	100.08	100.21	101.16	100.76	100.06	100.56	100.99	100.57
Si	0.9938	0.9927	0.9968	0.9984	0.994	0.9941	0.9938	0.9907	0.9947	0.9945	0.9969	0.9927	0.9918	0.994	0.9959	0.9929	0.9977	0.9952	0.9928	0.9921	0.9978	0.9985	0.9906	0.9939	0.9908	0.9877	0.9933	0.9965	0.9947	0.9958	0.9926	0.995	0.996	0.9947	0.9929	0.9917	0.9933	0.9924	0.9894	0.9914	0.9951	0.9905	0.9975	0.9998	0.9959	0.9994	0.9956	0.992	0.9978
Ti	0.0001	0	0	0	0.0001	0	0.0001	0.0002	0.0001	0	0	0	0	0.0001	0	0	0	0	0	0	0.0003	0.0003	0	0	0	0.0001	0	0	0	0	0	0.0002	0	0	0.0001	0.0001	0.0001	0	0	0	0	0	0.0002	0.0002	0.0002	0	0	0	0
Al	0.0011	0	0.0004	0.0007	0.0011	0.0011	0.0005	0	0.0008	0.0003	0.0007	0.0011	0.002	0.0006	0.0021	0.0004	0.0006	0	0	0	0.0006	0.0023	0	0.0039	0.0003	0	0.0006	0.0005	0	0.0021	0.0023	0.0006	0.001	0	0	0	0.0015	0.0009	0.0013	0.0038	0.0016	0	0.0003	0.0016	0.0024	0	0.0031	0.0014	0
Cr	0	0	0.0002	0	0	0	0	0.0001	0.0001	0.0001	0	0.0002	0.0002	0.0002	0.0002	0	0.0002	0.0002	0	0.0001	0.0001	0.0002	0.0001	0.0001	0.0002	0.0001	0.0001	0.0001	0.0001	0.0002	0	0.0002	0	0	0.0002	0.0004	0.0005	0.0004	0.0002	0	0.0004	0.0001	0.0001	0.0002	0.0001	0.0005	0.0001	0.0002	0
Fe2	0.095	0.0901	0.0886	0.0879	0.0899	0.0889	0.0894	0.0861	0.0905	0.091	0.0912	0.0895	0.0923	0.0909	0.0904	0.0914	0.0923	0.0928	0.091	0.0942	0.094	0.0909	0.0914	0.0922	0.0921	0.0938	0.096	0.0937	0.0858	0.0888	0.0901	0.0913	0.0918	0.0905	0.0923	0.0902	0.0909	0.0895	0.0915	0.0912	0.0912	0.0885	0.0911	0.0796	0.056	0.0908	0.0886	0.0949	0.0943
Mn	0.0043	0.0042	0.0041	0.0045	0.0046	0.0044	0.0046	0.0042	0.0044	0.0044	0.0045	0.0042	0.0041	0.0045	0.0043	0.0046	0.0043	0.0045	0.0042	0.0042	0.0041	0.0041	0.0042	0.0046	0.0043	0.0043	0.0042	0.0046	0.0044	0.0042	0.0046	0.0045	0.0043	0.0043	0.0042	0.0046	0.004	0.0042	0.0045	0.0046	0.0045	0.0045	0.0042	0.005	0.0045	0.0047	0.0042	0.004	0.0045
Ni	0.0037	0.004	0.0029	0.0032	0.0039	0.0026	0.0026	0.004	0.0031	0.0037	0.0033	0.0032	0.0032	0.0033	0.0028	0.0035	0.0029	0.003	0.0041	0.0033	0.0034	0.0034	0.0035	0.0028	0.0034	0.0036	0.0037	0.0033	0.0042	0.003	0.0036	0.0034	0.003	0.0038	0.0041	0.0036	0.0037	0.0034	0.0036	0.0027	0.0029	0.0029	0.0034	0.0033	0.0036	0.0032	0.0037	0.003	0.0032
Mg	1.9074	1.9164	1.91	1.9058	1.911	1.9138	1.9148	1.9235	1.911	1.9109	1.906	1.9158	1.9135	1.9118	1.9074	1.9137	1.9023	1.9089	1.915	1.9138	1.9011	1.9	1.9197	1.9065	1.917	1.9217	1.9078	1.9043	1.9155	1.9088	1.9129	1.909	1.9071	1.912	1.9124	1.9172	1.9109	1.9156	1.9191	1.9118	1.9073	1.9225	1.9047	1.909	1.9395	1.9014	1.906	1.9109	1.9022
Ca	0.0001	0	0	0.0006	0.0004	0.0004	0	0.0003	0.0001	0.0003	0	0	0	0.0003	0	0.0003	0.0004	0	0	0	0.0003	0.0004	0	0.0002	0	0.0008	0.0002	0.0002	0.0001	0.0002	0	0.0001	0.0003	0	0.0007	0.0001	0.0004	0.0006	0.0003	0.0005	0.0002	0.0004	0.0006	0.0005	0.0006	0.0003	0.0008	0.0006	0.0002
Na	0	0	0	0.0004	0.0005	0	0	0	0	0	0	0	0.0001	0	0	0	0.0024	0	0	0	0	0	0	0	0.0018	0	0.001	0	0.0008	0	0.0001	0	0	0	0	0	0.0001	0.0001	0	0.0012	0.0015	0	0.0001	0	0	0	0.0013	0.0005	0
	3.0055	3.0074	3.003	3.0015	3.0055	3.0053	3.0058	3.0091	3.0048	3.0052	3.0026	3.0067	3.0072	3.0057	3.0031	3.0068	3.0031	3.0046	3.0071	3.0077	3.0017	3.0001	3.0095	3.0042	3.0099	3.0121	3.0069	3.0032	3.0056	3.0031	3.0062	3.0043	3.0035	3.0053	3.0069	3.0079	3.0054	3.0071	3.0099	3.0072	3.0047	3.0094	3.0022	2.9992	3.0028	3.0003	3.0034	3.0075	3.0022
	MF												Ol28
																average	sigma		Mg#
SiO2	42.12	41.9	41.64	41.75	42.14	41.5	42.25	41.84	41.73	41.17	41.42	41.52	42.13	41.9		41.7864	0.315146
TiO2	0.01	0.01	0.01	0	0.01	0	0	0.02	0	0	0.02	0	0.03	0.02		0.00928571	0.00997249
Al2O3	0	0.12	0	0.04	0.04	0.01	0.02	0.05	0	0.04	0	0	0	0		0.0228571	0.0338387
Cr2O3	0	0.01	0	0.01	0	0.01	0	0.01	0.02	0	0	0	0	0.01		0.005	0.00650444
FeO	5.15	4.84	4.83	3.58	2.91	5.34	2.62	5.13	5.34	5.23	4.56	5.02	4.51	4.58		4.54571	0.883531
MnO	0.19	0.2	0.19	0.21	0.24	0.21	0.24	0.23	0.19	0.21	0.2	0.19	0.2	0.16		0.204286	0.0217377
NiO	0.17	0.23	0.2	0.17	0.16	0.23	0.15	0.23	0.21	0.17	0.16	0.15	0.2	0.17		0.185714	0.0300549
MgO	54.29	53.93	53.73	54.14	54.79	52.97	55.37	53.78	53.83	53.06	53.23	52.68	53.21	53.48		53.7493	0.736629
CaO	0	0.02	0.02	0.01	0	0	0.01	0	0.02	0.01	0.01	0.02	0.01	0.03		0.0114286	0.00949262
Na2O	0	0	0	0	0.02	0	0	0	0.02	0	0	0	0.08	0		0.00857143	0.0217882
											------
Total	101.93	101.25	100.62	99.91	100.31	100.28	100.67	101.29	101.37	99.9	99.6	99.59	100.38	100.34		100.531	0.706485
Si	0.9923	0.9927	0.9928	0.9964	0.9985	0.995	0.9965	0.9924	0.9902	0.9908	0.9961	1.0001	1.0041	0.9995		0.995529	0.003997
Ti	0.0001	0.0001	0.0001	0	0.0001	0	0	0.0003	0	0	0.0003	0	0.0005	0.0004		0.000135714	0.000169193
Al	0	0.0033	0	0.0012	0.0011	0.0004	0.0005	0.0014	0	0.0011	0	0	0.0001	0		0.00065	0.000928812
Cr	0	0.0001	0	0.0002	0.0001	0.0003	0	0.0002	0.0004	0	0.0001	0	0.0001	0.0001		0.000114286	0.000123146
Fe2	0.1015	0.0959	0.0963	0.0715	0.0577	0.1071	0.0517	0.1018	0.106	0.1053	0.0917	0.1011	0.0899	0.0914		0.0906357	0.0177663		0.954668
Mn	0.0038	0.004	0.0039	0.0042	0.0048	0.0042	0.0048	0.0045	0.0039	0.0044	0.0041	0.004	0.0041	0.0032		0.00413571	0.000414371
Ni	0.0033	0.0044	0.0038	0.0032	0.003	0.0044	0.0029	0.0044	0.004	0.0033	0.0031	0.0029	0.0038	0.0032		0.00355	0.000569413
Mg	1.9066	1.9045	1.9097	1.926	1.9352	1.8932	1.9466	1.9015	1.9041	1.9035	1.9082	1.8914	1.8905	1.9016		1.90876	0.016367
Ca	0	0.0005	0.0005	0.0001	0	0	0.0002	0	0.0005	0.0003	0.0001	0.0005	0.0003	0.0006		0.000257143	0.000227746
Na	0.0002	0	0	0	0.001	0.0002	0	0	0.0009	0	0	0.0001	0.0039	0		0.00045	0.00104789
	3.0078	3.0055	3.0071	3.0028	3.0015	3.0048	3.0032	3.0065	3.01	3.0087	3.0037	3.0001	2.9973	3		3.00421	0.00367064
	Ol26																									Ol46
SiO2	41.68	41.35	41.77	41.62	41.6	41.78	41.48	41.63	41.78	41.52	41.56	41.43	41.8	41.57	41.49	41.96	41.82	41.73	41.74	41.26	41.49	41.58	41.42	41.19	42.01	42.4	42.4	41.79	42.36	42.29	42.57	42.47	42.38	41.7855	0.37585
TiO2	0	0	0.01	0.05	0	0.02	0	0	0	0	0	0.02	0.04	0.02	0	0	0	0.01	0.04	0.01	0	0	0.01	0.01	0.02	0	0	0	0	0.07	0.02	0	0.02	0.0112121	0.0170949
Al2O3	0.04	0	0.01	0.02	0	0.01	0.02	0	0.01	0	0	0	0	0	0	0.02	0	0	0.02	0.02	0	0	0	0.01	0.03	0	0	0	0	0	0	0	0.02	0.0069697	0.0107485
Cr2O3	0.01	0	0	0	0	0	0.01	0	0.01	0.02	0	0	0	0	0	0.01	0	0	0.01	0	0	0	0	0.01	0	0.01	0	0	0	0.01	0	0	0.01	0.00333333	0.00540062
FeO	4.49	4.67	4.49	4.72	4.85	4.64	4.59	4.41	4.7	4.81	4.88	4.62	4.9	4.92	4.63	4.89	5.07	5.1	4.95	5.02	4.87	5.07	5.23	5.15	5.06	5.49	5.65	5.4	5.45	4.87	5.52	5.22	4.71	4.94061	0.319824
MnO	0.26	0.3	0.27	0.31	0.28	0.28	0.26	0.28	0.28	0.27	0.29	0.26	0.28	0.28	0.27	0.29	0.27	0.27	0.26	0.26	0.31	0.25	0.26	0.28	0.29	0.32	0.32	0.36	0.34	0.33	0.34	0.29	0.32	0.288788	0.0278116
NiO	0.17	0.17	0.15	0.16	0.16	0.16	0.14	0.16	0.18	0.2	0.22	0.14	0.18	0.18	0.15	0.17	0.18	0.2	0.14	0.16	0.18	0.18	0.18	0.19	0.17	0.2	0.22	0.22	0.23	0.25	0.22	0.29	0.25	0.186364	0.0352507
MgO	52.95	52.37	52.77	52.84	52.8	53.16	52.67	52.81	53.09	53.1	52.49	52.59	52.75	52.57	53.07	53.69	53.84	53.53	53.48	53.36	53.36	53.41	53.41	53.25	53.46	53.06	53.16	52.95	53.03	53.19	52.81	53.05	53.9	53.09	0.379127
CaO	0.01	0	0.06	0.01	0.02	0.02	0.01	0.02	0.02	0	0.01	0.01	0	0.01	0.01	0.02	0.01	0	0.01	0	0.01	0.02	0.01	0	0.02	0.01	0.01	0	0	0	0	0.01	0.01	0.0106061	0.0114399
Na2O	0.01	0.04	0.01	0	0	0.01	0	0	0.09	0.08	0.06	0.01	0.04	0.03	0.01	0.05	0	0	0.03	0.02	0	0	0	0.05	0									0.0216	0.0268763
Total	99.62	98.9	99.54	99.73	99.71	100.08	99.18	99.31	100.16	100	99.51	99.08	99.99	99.58	99.63	101.1	101.2	100.84	100.68	100.11	100.23	100.51	100.53	100.13	101.07	101.5	101.76	100.72	101.42	101.01	101.49	101.33	101.61	100.341	0.820266
Si	1.0014	1.0018	1.0041	1.0001	1.0003	1	1.0014	1.0028	0.9998	0.9963	1.0019	1.0013	1.0023	1.0013	0.9978	0.9959	0.9926	0.994	0.9949	0.9902	0.9937	0.9936	0.9907	0.9894	0.9977	1.0039	1.0022	0.9979	1.0038	1.0037	1.0077	1.006	0.9996	0.999094	0.00467078
Ti	0	0.0001	0.0002	0.0009	0	0.0003	0	0	0	0	0	0.0004	0.0008	0.0004	0	0	0	0.0001	0.0007	0.0002	0	0	0.0002	0.0001	0.0004	0	0	0	0.0001	0.0013	0.0004	0	0.0003	0.000209091	0.000314607
Al	0.0011	0	0.0003	0.0004	0	0.0003	0.0005	0	0.0003	0	0	0	0	0	0	0.0006	0	0	0.0006	0.0005	0	0	0	0.0004	0.0007	0	0	0	0	0	0	0	0.0004	0.000184848	0.00028187
Cr	0.0001	0.0001	0	0	0.0001	0	0.0001	0	0.0002	0.0003	0	0	0	0	0	0.0001	0	0	0.0001	0	0.0001	0.0001	0.0001	0.0001	0.0001	0.0002	0.0001	0.0001	0	0.0001	0.0001	0	0.0002	7.27273e-05	7.61279e-05
Fe2	0.0902	0.0946	0.0903	0.0949	0.0975	0.0929	0.0927	0.0888	0.0941	0.0965	0.0984	0.0934	0.0983	0.0991	0.0931	0.0971	0.1006	0.1016	0.0987	0.1008	0.0975	0.1013	0.1046	0.1034	0.1005	0.1087	0.1117	0.1078	0.108	0.0966	0.1093	0.1034	0.0929	0.0987667	0.00593452		0.950393
Mn	0.0053	0.0061	0.0054	0.0063	0.0056	0.0057	0.0053	0.0056	0.0058	0.0054	0.0059	0.0052	0.0058	0.0058	0.0055	0.0058	0.0054	0.0054	0.0053	0.0054	0.0063	0.0051	0.0053	0.0056	0.0058	0.0065	0.0064	0.0072	0.0068	0.0067	0.0068	0.0059	0.0064	0.00584242	0.000542005
Ni	0.0032	0.0034	0.0028	0.003	0.0031	0.0031	0.0027	0.0031	0.0035	0.0038	0.0042	0.0028	0.0034	0.0034	0.003	0.0033	0.0035	0.0038	0.0027	0.0031	0.0036	0.0034	0.0035	0.0036	0.0033	0.0039	0.0041	0.0043	0.0044	0.0047	0.0043	0.0054	0.0047	0.00357879	0.000642144
Mg	1.8963	1.8913	1.8909	1.8927	1.8925	1.8966	1.8954	1.8963	1.8938	1.8992	1.8862	1.8947	1.8855	1.8875	1.9024	1.8995	1.9049	1.9008	1.9001	1.9089	1.9049	1.9025	1.9043	1.9066	1.8925	1.8726	1.8731	1.8848	1.8731	1.8818	1.8634	1.8731	1.8951	1.89222	0.0112657
Ca	0.0003	0	0.0015	0.0003	0.0006	0.0005	0.0003	0.0004	0.0005	0.0001	0.0002	0.0002	0	0.0002	0.0001	0.0004	0.0003	0.0001	0.0001	0	0.0003	0.0004	0.0003	0	0.0006	0.0003	0.0001	0	0.0001	0.0001	0	0.0002	0.0002	0.000263636	0.000282642
Na	0.0003	0.0016	0.0005	0.0002	0	0.0006	0	0	0.0043	0.0038	0.0026	0.0006	0.0017	0.0012	0.0006	0.0021	0	0	0.0014	0.0009	0	0	0	0.0021	0									0.00098	0.00121826
	2.9982	2.999	2.996	2.9988	2.9997	3	2.9984	2.997	3.0023	3.0054	2.9994	2.9986	2.9978	2.9989	3.0025	3.0048	3.0073	3.0058	3.0046	3.01	3.0064	3.0064	3.009	3.0113	3.0016	2.9961	2.9977	3.0021	2.9963	2.995	2.992	2.994	2.9998	3.00098	0.00480534
[truncated: 15 more columns]

## Sheet: Antigorite
	FA
SiO2	42.34	42.21	42.01	42.28	42.61	42.11	42.07	41.89	42.94	42.32	42.26	43.1	42.73	42.95	42.04	42.38	42.61	42.46	42.34	42.25	42.11	42.08	42.63	43.7	43.04	42.92	42.86	42.11	42.37	41.65	41.72	41.92	42.45	42.29	41.93	43.28	43.35	42.9	42.22	42.29	43.44	42.12	41.88	42.04	42.61	42.79	42.17	41.07	42.98
TiO2	0	0.02	0.02	0.02	0	0.02	0	0.02	0	0	0.01	0.01	0.03	0	0.01	0	0.01	0.02	0	0	0	0.01	0.01	0.01	0.02	0.01	0.01	0.01	0.01	0.02	0	0.02	0	0	0.01	0.01	0	0.02	0.01	0	0.01	0.02	0.01	0.01	0.01	0	0	0.01	0.02
Al2O3	2.43	1.76	2.51	2.26	1.93	2.18	2.3	2.53	1.89	1.95	2.26	1.53	1.83	2.02	2.59	2.22	1.97	2.04	2.15	2.37	2.26	2.49	2.13	1.26	1.43	1.41	1.49	2.18	2.09	2.56	2.74	2.33	2.4	2.06	2.33	1.41	1.29	2.1	2.06	1.95	1.04	2.09	2.04	2.13	2.4	1.82	2.34	2.37	1.97
Cr2O3	0.53	0.51	0.59	0.51	0.43	0.57	0.45	0.69	0.35	0.43	0.54	0.14	0.32	0.29	0.7	0.54	0.4	0.56	0.39	0.76	0.57	0.61	0.21	0.05	0.19	0.01	0.2	0.6	0.59	0.76	0.84	1.09	0.67	0.65	0.81	0.15	0.08	0.61	0.23	0.73	0.11	0.59	0.65	0.75	0.45	0.51	0.62	0.86	1.28
FeO	1.82	1.74	2.04	1.81	2.18	1.94	2.3	2.3	1.82	2.03	1.86	1.9	1.78	1.88	1.95	1.91	1.98	1.9	1.95	1.91	2	2.27	2.5	1.66	1.56	1.65	1.7	1.74	1.77	1.82	1.88	1.66	1.93	1.7	1.87	1.71	1.57	1.7	2.17	1.62	1.52	1.7	1.66	1.67	1.78	1.67	1.82	1.98	1.78
MnO	0.05	0.05	0.03	0.02	0.04	0.04	0.04	0.03	0.03	0.03	0.03	0.04	0.04	0.04	0.03	0.06	0.03	0.05	0.04	0.05	0.04	0.03	0.03	0.02	0.03	0.03	0.04	0.03	0.02	0.05	0.04	0.03	0.01	0.04	0.03	0.03	0.02	0.04	0.02	0.04	0.03	0.02	0.03	0.03	0.06	0.03	0.02	0.04	0.02
NiO	0.01	0.05	0.03	0.05	0.03	0	0.05	0.04	0.04	0.08	0.04	0.01	0.04	0.03	0.05	0.02	0.05	0.01	0.02	0.05	0.03	0.05	0.04	0.07	0.02	0.04	0.01	0.01	0	0.01	0	0.03	0	0.04	0.04	0.07	0.08	0.03	0.05	0	0.04	0	0.01	0.03	0.03	0.05	0.04	0.02	0.03
MgO	40.15	41.08	39.89	39.93	40.26	40.03	40.13	39.53	40.47	39.92	40.61	40.36	40.39	40.9	40.53	39.99	41.26	40.22	40.09	39.87	40	39.5	40.14	40.6	40.08	40.07	39.79	39.9	40.52	40.69	39.64	39.94	40.14	39.17	39.43	40.13	40.26	39.78	39.59	39.86	40.58	39.12	39.29	39.05	39.94	39.6	38.98	39.66	40.09
CaO	0	0	0	0	0	0	0.03	0	0	0	0.02	0	0	0.02	0	0	0	0	0	0	0.03	0	0	0.01	0	0	0	0	0	0.02	0.03	0	0.01	0.01	0	0	0.01	0.02	0.01	0.02	0	0.01	0.01	0	0.01	0.02	0	0	0
Na2O	0	0	0.01	0.02	0	0	0	0	0.01	0	0	0	0	0	0	0.09	0.04	0.01	0	0	0.06	0	0	0	0	0	0.01
H2O	12.1	12.09	12.05	12.04	12.1	12.03	12.07	12.02	12.14	12.01	12.13	12.09	12.09	12.21	12.15	12.07	12.22	12.08	12.05	12.07	12.05	12.03	12.12	12.16	12.02	11.98	11.97	12	12.1	12.1	12.02	12.04	12.13	11.93	11.97	12.06	12.06	12.1	11.96	12	12.07	11.89	11.87	11.89	12.11	12.01	11.93	11.87	12.2
Total	99.42	99.5	99.17	98.93	99.58	98.91	99.45	99.05	99.69	98.77	99.78	99.17	99.25	100.33	100.04	99.28	100.57	99.35	99.03	99.32	99.14	99.06	99.8	99.56	98.39	98.12	98.07	98.58	99.47	99.68	98.91	99.06	99.74	97.88	98.42	98.85	98.72	99.3	98.32	98.5	98.85	97.55	97.43	97.6	99.41	98.5	97.94	97.88	100.36
Si	32.5235	32.4426	32.4031	32.6356	32.7262	32.5455	32.406	32.3949	32.8694	32.7529	32.3886	33.1396	32.8515	32.6879	32.1681	32.625	32.4207	32.6584	32.6609	32.5247	32.4934	32.5131	32.6943	33.4121	33.2946	33.299	33.2835	32.6183	32.5412	31.9972	32.2612	32.3624	32.5263	32.9544	32.5683	33.3437	33.4131	32.9448	32.8127	32.7692	33.4422	32.9216	32.7955	32.8622	32.7043	33.1117	32.8524	32.1504	32.7436
Ti	0	0.0096	0.0087	0.0087	0.001	0.0087	0.0019	0.0107	0	0.001	0.0058	0.0048	0.0193	0	0.0029	0	0.0048	0.0116	0	0.0019	0	0.0048	0.0029	0.0067	0.0107	0.0039	0.0039	0.0058	0.0058	0.0116	0	0.0116	0	0	0.0068	0.0077	0.001	0.0125	0.0039	0	0.0048	0.0098	0.0059	0.0059	0.0058	0	0	0.0049	0.0096
Al	2.1999	1.5935	2.281	2.0559	1.7463	1.9861	2.0876	2.3059	1.7046	1.7786	2.0412	1.3835	1.6573	1.8118	2.3362	2.0143	1.7673	1.8499	1.9549	2.1498	2.0551	2.2677	1.9248	1.1391	1.3075	1.2889	1.3662	1.9906	1.8916	2.3181	2.497	2.1197	2.167	1.8915	2.1327	1.2798	1.1689	1.9	1.8865	1.7808	0.9429	1.9251	1.8834	1.9618	2.1707	1.6612	2.1477	2.186	1.7695
Cr	0.3196	0.3073	0.3583	0.3086	0.2636	0.3492	0.275	0.4236	0.2141	0.2638	0.3295	0.0871	0.1972	0.1724	0.4244	0.3274	0.24	0.3378	0.2389	0.4608	0.3469	0.375	0.1294	0.0327	0.1162	0.0063	0.1203	0.3679	0.3586	0.4616	0.5138	0.6655	0.4055	0.4007	0.4981	0.0935	0.0517	0.3674	0.1419	0.445	0.0676	0.3658	0.4009	0.4616	0.2758	0.3112	0.3835	0.5292	0.7721
Fe2	1.1694	1.1189	1.3161	1.1685	1.4007	1.2539	1.4818	1.4876	1.1653	1.3139	1.1923	1.2219	1.1448	1.1963	1.248	1.2299	1.2599	1.2223	1.2582	1.2299	1.2909	1.4664	1.6032	1.0612	1.0096	1.071	1.1037	1.1275	1.137	1.1695	1.2155	1.0715	1.2365	1.1075	1.215	1.1016	1.0117	1.0914	1.4106	1.0496	0.979	1.1109	1.0869	1.0916	1.1429	1.0806	1.186	1.2962	1.1344
Mn	0.0311	0.0328	0.0228	0.0144	0.0277	0.0245	0.0286	0.022	0.0176	0.0186	0.0226	0.0244	0.0244	0.025	0.0209	0.037	0.0175	0.032	0.0236	0.0295	0.0236	0.0186	0.0193	0.0151	0.0203	0.0212	0.0246	0.0195	0.0126	0.0328	0.0262	0.0194	0.0067	0.0247	0.0221	0.0169	0.0126	0.0269	0.0162	0.0246	0.0219	0.0111	0.018	0.0197	0.0378	0.0212	0.0162	0.0248	0.01
Ni	0.0063	0.0307	0.0166	0.0324	0.0181	0	0.0339	0.0253	0.0274	0.0515	0.0267	0.0071	0.026	0.0164	0.0282	0.015	0.0311	0.0087	0.0126	0.0284	0.0166	0.0293	0.022	0.0438	0.0119	0.0246	0.0087	0.0063	0	0.0063	0	0.019	0	0.0247	0.0223	0.041	0.0465	0.0196	0.0294	0	0.0268	0	0.0048	0.02	0.0189	0.0285	0.0255	0.0152	0.0172
Mg	45.9652	47.0584	45.8549	45.9353	46.0844	46.1089	46.0698	45.5597	46.1689	46.0446	46.3964	46.2519	46.2813	46.392	46.2199	45.8913	46.7994	46.1055	46.0908	45.7431	46.0102	45.4847	45.8799	46.2743	46.2098	46.3335	46.0523	46.0607	46.3811	46.5882	45.6954	45.9642	45.8374	45.4902	45.644	46.0766	46.2597	45.5291	45.8563	46.0313	46.56	45.5717	45.8542	45.4939	45.6989	45.668	45.2684	46.2804	45.5198
Ca	0	0.0035	0	0	0	0.0012	0.0231	0	0	0	0.0172	0	0	0.0183	0	0	0.0023	0	0.0023	0	0.0266	0.0012	0	0.0103	0.0023	0	0	0	0	0.0161	0.0243	0	0.008	0.0058	0	0.0012	0.0104	0.0173	0.0117	0.0174	0.0023	0.007	0.007	0.0035	0.0115	0.0197	0.0023	0	0
Na	0.004	0	0.0141	0.0282	0	0	0.006	0	0.008	0	0	0	0	0	0	0.1288	0.0557	0.0201	0	0	0.0847	0	0	0	0	0.002	0.0122
H	62	62	62	62	62	62	62	62	62	62	62	62	62	62	62	62	62	62	62	62	62	62	62	62	62	62	62	62	62	62	62	62	62	62	62	62	62	62	62	62	62	62	62	62	62	62	62	62	62
Al#	0.274987	0.199187	0.285125	0.256987	0.218287	0.248262	0.26095	0.288237	0.213075	0.222325	0.25515	0.172937	0.207162	0.226475	0.292025	0.251787	0.220913	0.231238	0.244363	0.268725	0.256887	0.283463	0.2406	0.142388	0.163438	0.161112	0.170775	0.248825	0.23645	0.289762	0.312125	0.264962	0.270875	0.236437	0.266587	0.159975	0.146113	0.2375	0.235813	0.2226	0.117862	0.240638	0.235425	0.245225	0.271338	0.20765	0.268462	0.27325	0.221188
xMg	0.975	0.977	0.972	0.975	0.971	0.974	0.969	0.968	0.975	0.972	0.975	0.974	0.976	0.975	0.974	0.974	0.974	0.974	0.973	0.974	0.973	0.969	0.966	0.978	0.979	0.977	0.977	0.976	0.976	0.976	0.974	0.977	0.974	0.976	0.974	0.977	0.979	0.977	0.97	0.978	0.979	0.976	0.977	0.977	0.976	0.977	0.974	0.973	0.976
# Cations	82.219	82.597	82.276	82.188	82.268	82.278	82.414	82.23	82.175	82.225	82.42	82.12	82.202	82.32	82.449	82.269	82.599	82.246	82.242	82.168	82.348	82.161	82.276	81.995	81.983	82.05	81.975	82.197	82.328	82.601	82.233	82.233	82.187	81.9	82.109	81.962	81.976	81.909	82.169	82.118	82.048	81.923	82.057	81.92	82.067	81.902	81.882	82.487	81.976
Charge Def.	0	0	0	0	0	0	0	0	0	0	0	0	0	0	0	0	0	0	0	0	0	0	0	0	0	0	0	0	0	0	0	0	0	0	0	0	0	0	0	0	0	0	0	0	0	0	0	0	0
	Ol26											Ol46
					Average	Sigma	Al#	Sigma	Max	Min		Sample	Ol46_atg1	Ol46_atg2	Ol46_atg3	Ol46_atg4	Ol46_atg5	Ol46_atg6
SiO2	44.01	42.72	42.75	43.63	43.2775	0.645465						SiO2	43.01	41.9	42.17	42.79	43.6	42.64
TiO2	0.01	0	0	0	0.0025	0.005						TiO2	0	0.01	0.04	0	0.01	0
Al2O3	0.9	1.43	1.27	0.76	1.09	0.312517						Al2O3	2.02	2.55	2.13	1.95	1.3	2
Cr2O3	0	0.02	0	0	0.005	0.01						Cr2O3	0.54	0.8	0.78	0.54	0.2	0.71
FeO	1.3	1.9	2.26	1.38	1.71	0.45299						FeO	1.63	2.04	1.96	1.91	1.92	1.97
MnO	0.03	0.04	0.05	0.04	0.04	0.00816497						MnO	0.03	0.03	0.03	0.04	0.03	0.02
NiO	0.05	0.08	0.07	0.04	0.06	0.0182574						NiO	0.03	0.03	0.05	0.05	0.02	0.03
MgO	40.19	39.54	39.01	39.66	39.6	0.484218						MgO	39.53	39.58	39.24	40.82	40.3	39.92
CaO	0	0	0	0.01	0.0025	0.005						CaO	0.01	0	0.01	0.01	0.01	0.02
Na2O	0	0.03	0	0	0.0075	0.015						Na2O	0	0	0	0.01	0	0.05
H2O	12.07	11.91	11.85	11.94	11.9425	0.0928709						H2O	12.06	12.02	11.96	12.2	12.14	12.09
Total	98.55	97.68	97.27	97.46	97.74	0.565391						Total	98.86	98.95	98.37	100.32	99.51	99.44
Si	33.8836	33.3385	33.5319	33.977	33.6828	0.298991						Si	33.135	32.3997	32.767	32.6122	33.3916	32.7773
Ti	0.0039	0.001	0	0	0.001225	0.00184459						Ti	0	0.0058	0.0214	0.001	0.0038	0
Al	0.8161	1.3121	1.1755	0.7006	1.00107	0.289633	0.125134	0.0362041	0.164013	0.087575		Al	1.834	2.3246	1.9501	1.7515	1.17	1.8129
Cr	0	0.0144	0	0	0.0036	0.0072						Cr	0.3303	0.4888	0.4804	0.3259	0.1221	0.4291
Fe2	0.8366	1.2401	1.4827	0.899	1.1146	0.302773						Fe2	1.0502	1.3194	1.274	1.2177	1.2294	1.2662
Mn	0.0168	0.0282	0.0309	0.0264	0.025575	0.00613535						Mn	0.0185	0.0186	0.0212	0.0233	0.0168	0.0135
Ni	0.0299	0.0527	0.0442	0.0223	0.037275	0.0137177						Ni	0.0173	0.0166	0.031	0.0289	0.0102	0.0205
Mg	46.1151	45.9873	45.613	46.0415	45.9392	0.223701						Mg	45.3882	45.6121	45.4407	46.3654	46.01	45.7344
Ca	0	0	0	0.0058	0.00145	0.0029						Ca	0.0092	0.0012	0.0105	0.0114	0.0046	0.0138
Na	0	0.0388	0.0041	0	0.010725	0.0188162						Na	0	0.002	0	0.0219	0	0.0683
H	62	62	62	62	62	0						H	62	62	62	62	62	62
												SITE	distributions	and	RATIOS
xMg	0.982	0.974	0.969	0.981	0.9765	0.00613732						xMg	0.977	0.972	0.973	0.974	0.974	0.973
# Cations	81.707	82.02	81.882	81.673	81.8205	0.161473						#	81.783	82.189	81.996	82.359	81.958	82.136
Charge Def.	0	0	0	0	0	0						Charge	0	0	0	0	0	0
Ol1-2
					Average	Sigma	Al#	Sigma	Max	Min
SiO2	42.93	42.68	40.18	42.25	42.01	1.25191
TiO2	0.03	0.01	0.02	0	0.015	0.0129099
Al2O3	0.47	0.67	0.74	0.22	0.525	0.23331
Cr2O3	0.03	0	0	0.03	0.015	0.0173205
FeO	2.09	1.44	1.21	1.54	1.57	0.373184
MnO	0.03	0.08	0.01	0.05	0.0425	0.0298608
NiO	0.07	0.03	0.02	0	0.03	0.0294392
MgO	40.74	41.72	43.37	42.05	41.97	1.08655
CaO	0.05	0.03	0.03	0.03	0.035	0.01
Na2O	0	0	0.05	0	0.0125	0.025
H2O	11.96	12.01	11.8	11.93	11.925	0.0896289
------	------	------	------
Total	98.39	98.68	97.42	98.09	98.145	0.540031
======	======	======	======
Si	33.3666	33.0269	31.6515	32.9151	32.74	0.750651
Ti	0.0242	0.0103	0.0158	0	0.012575	0.0101464
Al	0.2749	0.3922	0.4397	0.129	0.30895	0.138525	0.0386188	0.0173156	0.0549625	0.016125
Cr	0.0171	0	0	0.0189	0.009	0.0104183
Fe2	1.3589	0.9316	0.7984	1.0033	1.02305	0.239455
Mn	0.0213	0.0516	0.006	0.0298	0.027175	0.0190295
Ni	0.0422	0.0206	0.0121	0.0016	0.019125	0.0172347
Mg	47.192	48.1158	50.9167	48.8241	48.7622	1.5842
Ca	0.0408	0.0267	0.0236	0.0245	0.0289	0.00803949
Na	0	0	0.0741	0	0.018525	0.03705
H	62	62	62	62	62	0
xMg	0.972	0.981	0.985	0.98	0.9795	0.00544671
# Cations	82.338	82.576	83.938	82.946	82.9495	0.704883
Charge Def.	0	0	0	0	0	0

## Sheet: Chlorite
	FA
SiO2	34.87	34.04	34.89	33.55	34.5	34.06	33.66	33.92	34.44	33.23	34.11	34.12	34.16	33.97	34.06	34.17	34.28	33.96	33.97	34.04	34.17	34.83	34.37	34.15	34.36	34.15	34.4	34.44	34.28	34.18	34.35	34.17	34.23	34.22	34.63	34.83	34.26	34.26	34.24	34.21	34.35	34	34.09	34.06	34.97	34.06	34.15	34.71	33.72
TiO2	0.01	0	0.01	0	0.02	0	0.01	0	0.01	0.01	0	0	0.01	0	0	0	0.01	0.01	0	0	0	0.01	0	0	0	0	0.01	0.01	0	0	0	0.02	0	0	0.02	0.02	0.01	0	0	0	0	0.02	0	0	0	0	0.01	0.01	0
Al2O3	10.63	10.92	10.86	10.66	11.39	10.9	10.94	10.76	10.39	11.03	11.38	10.7	11.69	10.56	11.06	11.39	11.07	11.42	11.19	10.59	10.77	9.65	11.39	11.32	11.13	10.96	11.12	9.98	11.68	11.97	11.55	10.59	11.69	11.09	11.53	10.72	11.56	11.34	12.18	11.78	11.64	11.62	11.22	11.23	11.5	11.55	11.86	10.77	11.23
Cr2O3	1.92	1.9	1.72	1.82	1.87	1.7	1.99	1.88	2.11	1.84	2.11	2.08	1.68	2.12	2.04	2.11	1.91	2.24	2.18	2.02	1.9	1.83	1.97	1.88	1.9	1.84	1.97	2.13	1.66	0.97	2.03	1.69	1.63	1.65	1.35	2.49	2.26	2.7	1.39	2.38	1.82	2.06	2.18	2.24	1.65	2.94	1.88	1.79	2.33
FeO	2.55	2.94	2.71	3.02	2.97	3.15	3.15	2.9	3.15	2.8	2.77	2.89	2.85	3.18	2.85	2.73	2.83	2.88	2.94	3.06	2.83	3.03	2.8	2.9	2.93	3.23	2.82	3.25	2.91	3.05	2.9	3.15	3.01	3.03	3.03	2.8	2.82	2.79	2.76	2.75	2.83	2.92	2.81	2.77	2.98	2.77	2.67	2.9	2.93
MnO	0.04	0.06	0.03	0.04	0.05	0.03	0.03	0.02	0.04	0.04	0.05	0.05	0.04	0.02	0.05	0.03	0.04	0.04	0.04	0.04	0.02	0.02	0.03	0.04	0.06	0.03	0.01	0.02	0.03	0.03	0.04	0.05	0.05	0.05	0.02	0.05	0.04	0.05	0.03	0.05	0.03	0.05	0.03	0.04	0.04	0.05	0.04	0.03	0.03
NiO	0.04	0.02	0.07	0.08	0.04	0.03	0.02	0.03	0.01	0.02	0.05	0.05	0.03	0.04	0.06	0.03	0.04	0.06	0.07	0.05	0.07	0.03	0.08	0.04	0.02	0	0.07	0.01	0.05	0.05	0.1	0.03	0	0.08	0.03	0.07	0.05	0.07	0.04	0.06	0.02	0.11	0.05	0.03	0.08	0.06	0.09	0.09	0.05
MgO	37.17	35.91	36.47	36.48	36.58	36.33	36.41	36.46	36.52	36.26	35.57	36.37	36.27	36.24	36.02	35.62	36.07	34.97	35.88	36.26	36.14	36.96	35.65	35.91	36.2	35.77	35.46	37.15	35.52	36.02	35.92	36.43	35.97	35.64	36.14	36.15	35.72	35.95	35.94	35.39	35.57	35.67	35.52	35.17	36.51	35.71	35.5	35.57	35.36
CaO	0.02	0.01	0.02	0.02	0	0.02	0	0.03	0	0	0.02	0	0.02	0.01	0.02	0.02	0.01	0.02	0.02	0.02	0	0.02	0.02	0.01	0.01	0	0.01	0.04	0.03	0.02	0.05	0.02	0.02	0.03	0.02	0.01	0.02	0.02	0	0.02	0.02	0.01	0.02	0.02	0.01	0.02	0.01	0.01	0.01
Na2O	0	0	0	0	0	0.01	0.01	0.05	0	0	0	0.02	0.05	0	0	0.01	0.04	0	0.01	0	0.01	0.04	0	0	0	0	0	0.04	0.01	0.03	0	0	0	0
H2O	12.72	12.48	12.66	12.43	12.72	12.53	12.51	12.51	12.58	12.39	12.53	12.54	12.64	12.5	12.53	12.54	12.56	12.46	12.54	12.5	12.5	12.56	12.58	12.56	12.6	12.5	12.52	12.61	12.56	12.59	12.65	12.52	12.61	12.49	12.66	12.67	12.62	12.66	12.64	12.61	12.58	12.57	12.51	12.46	12.78	12.65	12.57	12.52	12.45
------	------	------	------	------	------	------	------	------	------	------	------		------	------	------	------	------	------	------	------	------	------	------		------	------	------	------	------	------	------	------	------		------	------	------	------	------	------	------	------	------	------	------		------	------	------
Total	99.95	98.26	99.43	98.09	100.13	98.76	98.73	98.55	99.24	97.6	98.58	98.81	99.43	98.64	98.68	98.65	98.87	98.04	98.83	98.58	98.41	98.98	98.88	98.81	99.21	98.48	98.38	99.67	98.74	98.9	99.58	98.66	99.2	98.28	99.42	99.81	99.35	99.84	99.22	99.25	98.86	99.02	98.42	98.02	100.51	99.8	98.77	98.4	98.1
======	======	======	======	======	======	======	======	======	======	======	======		======	======	======	======	======	======	======	======	======	======	======		======	======	======	======	======	======	======	======	======		======	======	======	======	======	======	======	======	======	======	======		======	======	======
Si	3.2889	3.2711	3.3058	3.2367	3.2536	3.26	3.2279	3.253	3.2828	3.2177	3.2647	3.264	3.2412	3.2606	3.26	3.2669	3.2725	3.2699	3.2494	3.2664	3.2778	3.3257	3.2779	3.262	3.2694	3.2768	3.2966	3.2744	3.2723	3.2549	3.2569	3.2741	3.2546	3.286	3.2817	3.2964	3.2553	3.2451	3.248	3.2531	3.2741	3.2436	3.2694	3.2785	3.2806	3.2291	3.2576	3.3249	3.2494
Ti	0.0004	0	0.001	0	0.0012	0.0002	0.0005	0	0.001	0.0005	0	0	0.0005	0	0	0	0.0007	0.0006	0	0	0.0001	0.0007	0	0	0.0001	0	0.0005	0.0005	0.0002	0	0	0.0013	0	0	0.0014	0.0014	0.0007	0	0	0	0	0.0012	0	0.0001	0	0	0.0005	0.0008	0
Al	1.1817	1.2367	1.2128	1.2122	1.2659	1.2296	1.2365	1.2163	1.1673	1.2589	1.2838	1.2064	1.3072	1.1946	1.2478	1.2834	1.2455	1.296	1.2615	1.1977	1.2176	1.0859	1.2802	1.2744	1.2483	1.2396	1.2559	1.1184	1.3141	1.3434	1.2907	1.196	1.31	1.255	1.2877	1.1958	1.2946	1.266	1.3617	1.3203	1.3076	1.3065	1.2682	1.2739	1.2714	1.2906	1.3334	1.2159	1.2753
Cr	0.1432	0.1444	0.1289	0.1388	0.1394	0.1286	0.1509	0.1425	0.1591	0.1409	0.1597	0.1573	0.126	0.1609	0.1544	0.1595	0.1442	0.1706	0.1649	0.1532	0.1441	0.1381	0.1486	0.1419	0.1429	0.1396	0.1493	0.1601	0.1253	0.073	0.1522	0.128	0.1225	0.1253	0.1012	0.1864	0.1698	0.2022	0.1042	0.1789	0.1371	0.1553	0.1653	0.1705	0.1224	0.2204	0.1418	0.1356	0.1775
Fe2	0.2011	0.2363	0.2147	0.2436	0.2343	0.2522	0.2527	0.2326	0.2512	0.2267	0.2217	0.2312	0.2261	0.2553	0.2281	0.2183	0.226	0.2319	0.2352	0.2456	0.2271	0.2419	0.2233	0.2316	0.2332	0.2592	0.226	0.2584	0.2323	0.2429	0.2299	0.2525	0.2394	0.2433	0.2401	0.2216	0.2241	0.221	0.2189	0.2187	0.2256	0.233	0.2253	0.223	0.2338	0.2196	0.213	0.2323	0.2362
Mn	0.0031	0.0046	0.0022	0.0033	0.0038	0.0027	0.0028	0.0016	0.003	0.003	0.0037	0.0042	0.0032	0.002	0.0038	0.0027	0.0032	0.0029	0.0035	0.0031	0.002	0.002	0.0026	0.0036	0.0048	0.0027	0.001	0.0014	0.0027	0.0021	0.0032	0.0038	0.0038	0.0039	0.0016	0.004	0.0032	0.004	0.0024	0.0041	0.0028	0.0037	0.0025	0.0029	0.0031	0.0038	0.0031	0.0027	0.0027
Ni	0.0027	0.0015	0.0054	0.0062	0.003	0.0022	0.0013	0.0027	0.0005	0.0012	0.0041	0.004	0.0019	0.0029	0.0043	0.0023	0.0031	0.0046	0.0055	0.0042	0.0051	0.0021	0.006	0.0032	0.0013	0.0003	0.0054	0.0009	0.0038	0.0037	0.0076	0.0025	0	0.0063	0.0023	0.0053	0.0038	0.0053	0.003	0.0046	0.0018	0.0085	0.0037	0.0025	0.0058	0.0047	0.0066	0.0067	0.0036
Mg	5.2252	5.1431	5.15	5.2454	5.1413	5.1823	5.2038	5.2114	5.1882	5.2327	5.0739	5.1852	5.1287	5.1841	5.1381	5.0755	5.1318	5.0182	5.115	5.1857	5.1669	5.2594	5.067	5.1121	5.1336	5.1154	5.0645	5.2643	5.0532	5.112	5.0759	5.2026	5.0971	5.1004	5.1043	5.099	5.0583	5.075	5.0809	5.0155	5.053	5.0714	5.0769	5.0455	5.1047	5.0455	5.047	5.078	5.0783
Ca	0.002	0.0006	0.0017	0.0016	0	0.0022	0.0004	0.0026	0	0.0004	0.002	0	0.002	0.0012	0.0024	0.002	0.001	0.0016	0.0019	0.0022	0	0.0021	0.0023	0.001	0.0013	0	0.0011	0.0041	0.0027	0.0021	0.0053	0.0017	0.0017	0.0036	0.002	0.001	0.002	0.002	0	0.002	0.0016	0.0011	0.0024	0.0022	0.0007	0.0017	0.0013	0.0014	0.001
Na	0	0	0	0	0	0.0013	0.0025	0.0098	0	0	0	0.0035	0.0099	0	0	0.002	0.008	0	0.0012	0	0.001	0.0072	0	0	0	0	0	0.007	0.0022	0.0055	0	0	0	0
H	8	8	8	8	8	8	8	8	8	8	8	8	8	8	8	8	8	8	8	8	8	8	8	8	8	8	8	8	8	8	8	8	8	8	8	8	8	8	8	8	8	8	8	8	8	8	8	8	8
xMg	0.963	0.956	0.96	0.956	0.956	0.954	0.954	0.957	0.954	0.958	0.958	0.957	0.958	0.953	0.957	0.959	0.958	0.956	0.956	0.955	0.958	0.956	0.958	0.957	0.957	0.952	0.957	0.953	0.956	0.955	0.957	0.954	0.955	0.954	0.955	0.958	0.958	0.958	0.959	0.958	0.957	0.956	0.957	0.958	0.956	0.958	0.96	0.956	0.956
# Cations	10.048	10.038	10.022	10.088	10.043	10.061	10.079	10.072	10.053	10.082	10.014	10.056	10.047	10.062	10.039	10.013	10.036	9.996	10.038	10.058	10.042	10.065	10.008	10.03	10.035	10.034	10	10.089	10.009	10.04	10.022	10.063	10.029	10.024	10.022	10.011	10.012	10.021	10.019	9.997	10.004	10.024	10.014	9.999	10.022	10.015	10.004	9.998	10.024
Charge Def.	0	0	0	0	0	0	0	0	0	0	0	0	0	0	0	0	0	0	0	0	0	0	0	0	0	0	0	0	0	0	0	0	0	0	0	0	0	0	0	0	0	0	0	0	0	0	0	0	0
	Ln
																								average	Sigma
SiO2	34	34.9	34.28	33.93	33.94	34.22	33.4	34.23	33.84	34.15	33.48	33.51	34.02	33.46	33.97	34.12	33.66	33.95	34.11	33.91	33.69	33.9414	0.345431
TiO2	0.01	0	0	0	0.02	0.01	0	0.01	0	0.02	0	0	0.01	0	0.01	0	0	0	0	0	0.03	0.00571429	0.0087014
Al2O3	11.49	10.21	11.69	11.79	11.83	11.28	12.22	12.07	12.34	12.07	12.41	11.44	11.72	11.14	11.8	12.19	12.92	12.82	12.22	12.33	10.79	11.8462	0.645937
Cr2O3	1.62	1.46	1.76	1.27	1.58	0.79	0.6	0.68	0.65	0.56	0.65	0.86	0.72	0.69	0.55	0.16	0.12	0.31	1.09	0.84	3.21	0.960476	0.691581
FeO	3.21	3.6	3.09	3.02	2.98	3.19	2.79	3.21	3.04	2.85	2.89	3.18	3.08	3.36	3.01	3.06	3.11	2.83	2.62	3.02	3.71	3.0881	0.252242
MnO	0	0.02	0.03	0.02	0.01	0.03	0.02	0.03	0.02	0.03	0.01	0.04	0.03	0.02	0.01	0.02	0.03	0.04	0.04	0.02	0.09	0.0266667	0.0179815
NiO	0.11	0.09	0.06	0.05	0.1	0.09	0.02	0.11	0.07	0.05	0.06	0.03	0.06	0.08	0.09	0.07	0.08	0.06	0.05	0.11	0.03	0.07	0.0268328
MgO	35.15	36.34	36.02	36.07	36.57	35.36	34.53	35.35	34.81	35.45	35.51	34.24	34.34	35.27	34.9	34.35	34.94	35.47	35.3	35.34	33.25	35.1695	0.769665
CaO	0.02	0.03	0.04	0.03	0.02	0.04	0.04	0.02	0.01	0.04	0.01	0.07	0.01	0.01	0.01	0.01	0.03	0.04	0.01	0.01	0.06	0.0266667	0.0177012
Na2O	0.01	0	0	0.02	0.06	0.02	0	0	0.01	0.01	0.01	0.03	0	0	0	0.02	0	0.02	0.02	0.02	0.02	0.0128571	0.0145406
H2O	12.46	12.58	12.65	12.56	12.67	12.41	12.25	12.52	12.4	12.48	12.43	12.17	12.29	12.24	12.34	12.32	12.43	12.53	12.51	12.5	12.26	12.4286	0.13861
Total	98.08	99.22	99.61	98.75	99.76	97.45	95.87	98.21	97.19	97.71	97.46	95.57	96.28	96.27	96.69	96.32	97.31	98.05	97.96	98.1	97.15	97.5719	1.17092
Si	3.2728	3.3267	3.2496	3.2403	3.2139	3.3069	3.2702	3.2797	3.2723	3.282	3.2305	3.3011	3.3197	3.2779	3.3005	3.321	3.2479	3.2489	3.2703	3.2529	3.2946	3.27522	0.0309214
Ti	0.0007	0	0	0	0.0011	0.0006	0	0.0004	0	0.0013	0	0	0.0005	0	0.0009	0	0	0	0.0001	0	0.0023	0.00037619	0.000604073
Al	1.3035	1.1471	1.3061	1.3271	1.3203	1.2847	1.4101	1.363	1.4064	1.3671	1.4113	1.3283	1.348	1.2863	1.3512	1.3985	1.4693	1.446	1.3808	1.3941	1.2437	1.34728	0.0729086
Cr	0.1232	0.11	0.1319	0.0956	0.1183	0.0606	0.0463	0.0516	0.0497	0.0425	0.0495	0.0667	0.0559	0.0537	0.0423	0.0124	0.009	0.0231	0.0828	0.0635	0.2482	0.073181	0.052942
Fe2	0.2584	0.287	0.245	0.2412	0.236	0.2578	0.2285	0.2572	0.2458	0.229	0.2332	0.262	0.2513	0.2753	0.2446	0.2491	0.2509	0.2265	0.2101	0.2422	0.3034	0.249262	0.0211135
Mn	0	0.0013	0.0021	0.0016	0.0005	0.0027	0.002	0.0022	0.0014	0.0024	0.0012	0.0036	0.0021	0.002	0.001	0.0013	0.0024	0.0031	0.003	0.0016	0.0073	0.00213333	0.0014647
Ni	0.0088	0.0067	0.0044	0.0035	0.0078	0.0071	0.0013	0.0083	0.0052	0.0039	0.0047	0.0027	0.0046	0.0063	0.0072	0.0058	0.006	0.0044	0.0036	0.0081	0.0026	0.00538095	0.00207813
Mg	5.0427	5.1626	5.0887	5.134	5.161	5.0925	5.0388	5.0479	5.0167	5.0776	5.1065	5.0269	4.9941	5.1496	5.0536	4.9828	5.0246	5.059	5.044	5.0523	4.846	5.05723	0.0707099
Ca	0.0017	0.0033	0.0037	0.003	0.0017	0.0046	0.0043	0.0022	0.0013	0.0046	0.0007	0.0072	0.0015	0.001	0.0006	0.0007	0.0027	0.004	0.0014	0.0013	0.0066	0.00276667	0.00190901
Na	0.0023	0	0	0.0042	0.0104	0.004	0.0005	0	0.0018	0.0025	0.0028	0.0057	0	0	0	0.0041	0	0.003	0.0033	0.0045	0.0046	0.00255714	0.00262632
H	8	8	8	8	8	8	8	8	8	8	8	8	8	8	8	8	8	8	8	8	8	8
xMg	0.951	0.947	0.954	0.955	0.956	0.952	0.957	0.952	0.953	0.957	0.956	0.95	0.952	0.949	0.954	0.952	0.952	0.957	0.96	0.954	0.941	0.952905	0.00409762
# Cations	10.014	10.045	10.031	10.05	10.071	10.022	10.002	10.013	10.001	10.013	10.04	10.004	9.978	10.052	10.002	9.976	10.013	10.018	9.999	10.021	9.959	10.0154	0.0269733
Charge Def.	0	0	0	0	0	0	0	0	0	0	0	0	0	0	0	0	0	0	0	0	0	0	0
[truncated: 38 more columns]

## Sheet: Supplementary Table1 
							Table 2: Peak assemblage mineral compositions
		7 Cations/10Oxygens		13 Cations/18Oxygens
	Ol1-2	14	14	FA	Ol1-2	Ol26/46	MF	Ol28	Ol28/MF/FA/Ol1-2	Ol28/MF/FA/Ol1-2	FA	Ol1-2	Ol26	FA	Ol26/46
	Ti-ch	Ti-ch	Ilm	Ti-cl	Ti-cl	Ti-cl	Ti-cl	Spin	Cr-Mt	Mt	Di	Di	Psk	Grt	Grt
SiO2	33.6	33.5	0.02	37.76	37.51	37.55	38.53	0.02	0.05	0.02	55.75	54.47	0.92	35.58	36.16
TiO2	7.11	8.45	56.86	3.16	4.94	3	2.5	0.1	0.15	0.06	0.01	0	53.87	0.48	0.07
Al2O3	0.1	0	0.01	0	0.01	0.02	0.01	26.91	0.23	0.03	0.02	0	0	0.26	0.03
Cr2O3	0.01	0.03	0.01	0.01	0	0.01	0.01	39.65	45.78	4.06	0.04	0.01	0	11.91	0.02
Fe2O3	-	-	6.56	-	-	-	-	4.85	27.39	66.4	-	-	-	18.75	30.47
FeO	4.45	5.73	13.9	3.12	2.69	4.7	2.4	10.22	15.87	24.04	0.55	0.7	0.67	0	0
MnO	0.33	0.44	3.04	0.25	0.24	0.25	0.24	1.4	2.86	0.45	0.04	0.02	0.11	0.34	0
NiO	0.11	0.05	0.02	0.14	0.06	0.12	0.11	0.04	0.06	0.23	0.01	0.04	0.01	0.02	0
MgO	50.07	48.27	18.93	53.62	53.23	51.89	54.25	15.95	8.64	4.07	17.96	18.1	0.31	0	0
CaO	0.01	0	0.03	0	0.02	0.02	0	0.02	0.01	0.01	25.85	25.66	41.31	33.17	34.75
Na2O	0	0	0.08	0	0	0.03	0	0	0.05	0	0	0	0.07	0.06	0
H2O	5.05	5.01	-	2.84	2.84	2.8	2.85	-	-	-	-	-	-
Total	100.84	101.47	99.45	100.9	101.53	100.4	100.91	99.15	101.1	99.36	100.22	99	97.26	100.56	101.5
Si	1.9965	2.0039	0.0004	3.9907	3.9614	4.0173	4.0525	0.0007	0.0019	0.0009	2.0083	1.9921	0.0215	2.9734	3
Ti	0.3176	0.38	0.9467	0.2511	0.3923	0.2413	0.1976	0.0022	0.0039	0.0016	0.0002	0	0.9472	0.0299	0.0044
Al	0.0069	0	0.0002	0	0.0007	0.0021	0.0016	0.9481	0.0096	0.0014	0.0006	0	0	0.0255	0.0026
Cr	0.0007	0.0015	0.0002	0.0012	0	0.0012	0.0006	0.9371	1.263	0.1204	0.0011	0.0004	0	0.787	0.0015
Fe2	0.2211	0.2867	0.1092	0.2757	0.2376	0.4205	0.2112	0.109	0.7193	1.8733	0.0166	0.0214	0.013	1.179	1.9025
Fe3								0.2555	0.4631	0.7536				0	0
Mn	0.0166	0.0221	0.2574	0.0222	0.0213	0.0231	0.0215	0.0354	0.0845	0.0141	0.0013	0.0006	0.0022	0.0244	0
Ni	0.0052	0.0023	0.057	0.0117	0.005	0.0101	0.0094	0.0009	0.0017	0.007	0.0003	0.0011	0.0002	0.0014	0
Mg	4.4348	4.3034	0.0003	8.4474	8.3801	8.2756	8.5056	0.7105	0.4493	0.2274	0.9643	0.9866	0.0107	0	0
Ca	0.0005	0	0.6245	0	0.0017	0.0021	0	0.0006	0.0003	0.0003	0.9978	1.0055	1.0349	2.97	3.089
Na	0	0.0002	0.0006	0	0	0.0067	0	0	0.0035	0	0	0	0.0031	0.0094	0
H	2	2	0.0036	2	2	2	2
Mg#	95.3	93.8	66.2	96.8	97.2	95.2	97.5771	49.7083		0.286878	98.3	97.8
Cr#											3.991	4.003	2.0328
Cation sum

## Sheet: Ol
Additional file 3: Table S2: Entire data set of major and minor element composition of olivine
Sample	Ol1																							Ol2																					FA
	s	s	s	s	s	s	s	s	s	s	s	s	s	s	s	s	s	s	s	s	s	s		s	s	s	s	s	s	s	s	s	s	s	s	s	s	s	s	s	s	s	s		s	s	s	s	s
	core	core	core	core	core	core	core	core	core	core	core	core	core	core	core	core	core	core	core	core	core	core		core	core	core	core	core	core	core	core	core	core	core	core	core	core	core	core	core	core	core	core		core	core	core	core	core
SiO2	41.72	41.16	41.38	41.4	41.6	41.33	41.34	41.31	41.41	41.19	41.43	41.59	41.63	41.83	41.81	41.44	41.24	41.26	40.97	41.51	41.8	41.82		41.51	41.8	41.82	41.72	41.65	41.73	41.55	41.68	41.6	41.37	41.43	41.57	41.4	41.81	41.9	41.65	41.53	41.5	41.72	41.9		41.11	41.74	41.86	41.81	41.81
TiO2	0.01	0	0	0.02	0	0	0	0.01	0	0	0.01	0	0	0	0	0	0	0.01	0	0.04	0.01	0		0.04	0.01	0	0	0	0	0	0	0	0.01	0	0.01	0	0.01	0	0.01	0	0.01	0.02	0		0.01	0	0	0	0.01
Al2O3	0.02	0	0.03	0.06	0.03	0.04	0	0.04	0.11	0.08	0.01	0	0	0.05	0	0.11	0.05	0.15	0.02	0	0	0		0	0	0	0.05	0.01	0.06	0.09	0	0.12	0.03	0.03	0.06	0	0	0	0.01	0	0	0	0		0.04	0	0.01	0.02	0.04
Cr2O3	0.01	0	0	0.01	0	0	0	0.01	0	0	0	0.01	0	0	0.01	0	0	0	0	0	0	0		0	0	0	0.01	0	0	0.01	0	0	0	0	0.01	0	0	0	0.01	0	0	0.01	0		0	0	0.01	0	0
FeO	4.65	4.79	4.51	4.51	4.59	4.61	4.7	4.57	4.67	4.51	4.76	4.66	4.79	4.67	4.68	4.47	4.61	4.41	4.57	4.74	4.91	4.96		4.74	4.91	4.96	4.65	4.27	4.15	4.25	4.19	4.58	4.36	4.6	4.43	4.79	4.9	4.73	4.87	4.96	5.11	4.95	4.42		4.7	4.53	4.45	4.4	4.52
MnO	0.28	0.3	0.28	0.3	0.26	0.27	0.26	0.27	0.28	0.28	0.27	0.29	0.3	0.26	0.29	0.28	0.26	0.25	0.26	0.3	0.3	0.29		0.3	0.3	0.29	0.19	0.19	0.17	0.18	0.18	0.19	0.19	0.24	0.18	0.18	0.2	0.18	0.21	0.2	0.19	0.19	0.2		0.21	0.21	0.2	0.22	0.23
NiO	0.2	0.22	0.19	0.17	0.19	0.15	0.17	0.15	0.16	0.15	0.22	0.16	0.13	0.19	0.15	0.19	0.19	0.14	0.22	0.21	0.19	0.19		0.21	0.19	0.19	0.15	0.17	0.12	0.18	0.16	0.15	0.11	0.15	0.18	0.19	0.19	0.17	0.17	0.23	0.17	0.2	0.2		0.19	0.21	0.15	0.17	0.2
MgO	53.97	52.57	52.63	52.81	52.7	52.94	53.15	53.6	53.09	53.15	52.91	53.3	52.76	52.88	52.71	53.35	53.06	53.45	53.07	53.42	53.47	53.54		53.42	53.47	53.54	52.92	53.35	53.28	53.36	53.71	52.94	53.59	53.64	53.12	53.23	53.34	53.63	53.67	53.62	53.49	53.64	54.01		52.93	54.06	53.81	53.54	53.92
CaO	0.01	0.01	0	0	0	0.01	0.01	0.01	0.02	0	0.03	0	0	0	0	0.01	0	0	0	0	0.01	0		0	0.01	0	0	0.02	0	0.01	0	0.01	0.02	0	0.02	0	0.02	0	0	0	0	0	0.01		0	0	0	0.02	0.02
Na2O	0.04	0.01	0.03	0	0	0.01	0	0	0	0	0	0	0.03	0	0	0	0	0	0	0.01	0	0		0.01	0	0	0.01	0	0	0	0	0	0	0	0	0	0	0.05	0	0.02	0.04	0.03	0.03		0	0	0	0.01	0.01
Total	100.9	99.05	99.05	99.28	99.38	99.36	99.64	99.97	99.73	99.37	99.64	100.01	99.65	99.88	99.65	99.85	99.42	99.69	99.11	100.23	100.69	100.81		100.23	100.69	100.81	99.7	99.66	99.52	99.65	99.92	99.59	99.68	100.1	99.57	99.8	100.47	100.67	100.61	100.56	100.52	100.77	100.77		99.19	100.75	100.5	100.2	100.76
Si	0.9917	0.997	1.0004	0.9986	1.0022	0.9967	0.9949	0.9907	0.9952	0.9933	0.9973	0.9967	1.0013	1.0029	1.0045	0.9942	1.0002	0.9912	0.9914	0.9936	0.9962	0.9957		0.9936	0.9962	0.9957	1.0017	0.9992	1.0013	0.9971	0.9971	0.9997	0.9933	0.9921	0.9989	0.9948	0.998	0.9974	0.9933	0.9917	0.9919	0.9937	0.9954		0.9938	0.9927	0.9968	0.9984	0.994
Ti	0.0001	0	0.0001	0.0003	0	0	0	0.0002	0	0	0.0002	0	0	0	0.0001	0	0	0.0002	0	0.0007	0.0002	0.0001		0.0007	0.0002	0.0001	0	0	0.0001	0	0	0.0001	0.0001	0	0.0001	0	0.0001	0	0.0001	0	0.0001	0.0004	0		0.0001	0	0	0	0.0001
Al	0.0004	0	0.0008	0.0017	0.0009	0.0012	0	0.0012	0.003	0.0021	0.0002	0	0	0.0013	0	0.0032	0.0016	0.0043	0.0006	0	0	0		0	0	0	0.0013	0.0004	0.0017	0.0027	0	0.0033	0.0007	0.001	0.0018	0	0.0001	0	0.0003	0	0.0001	0	0		0.0011	0	0.0004	0.0007	0.0011
Cr	0.0001	0	0	0.0002	0	0	0	0.0002	0	0	0	0.0002	0	0	0.0002	0	0	0.0001	0	0	0	0		0	0	0	0.0001	0	0	0.0002	0	0	0	0	0.0002	0	0	0.0001	0.0001	0	0	0.0002	0		0	0	0.0002	0	0
Fe2	0.0924	0.097	0.0912	0.091	0.0925	0.093	0.0946	0.0916	0.0939	0.091	0.0958	0.0934	0.0963	0.0936	0.094	0.0897	0.0905	0.0886	0.0925	0.0949	0.0979	0.0987		0.0949	0.0979	0.0987	0.0934	0.0857	0.0833	0.0853	0.0838	0.092	0.0875	0.0921	0.089	0.0963	0.0978	0.0942	0.0971	0.099	0.1021	0.0986	0.0878		0.095	0.0901	0.0886	0.0879	0.0899
Mn	0.0056	0.0061	0.0057	0.006	0.0054	0.0054	0.0054	0.0055	0.0056	0.0058	0.0056	0.0058	0.0062	0.0052	0.0059	0.0056	0.0057	0.0052	0.0053	0.006	0.006	0.0058		0.006	0.006	0.0058	0.0038	0.0038	0.0035	0.0037	0.0036	0.0038	0.0038	0.0048	0.0036	0.0037	0.0041	0.0036	0.0043	0.0041	0.0038	0.0038	0.0039		0.0043	0.0042	0.0041	0.0045	0.0046
Ni	0.0038	0.0042	0.0038	0.0034	0.0037	0.0029	0.0032	0.0029	0.0031	0.0029	0.0043	0.003	0.0025	0.0036	0.0028	0.0037	0.0032	0.0027	0.0043	0.004	0.0036	0.0037		0.004	0.0036	0.0037	0.0029	0.0032	0.0024	0.0035	0.003	0.0029	0.0021	0.003	0.0034	0.0038	0.0036	0.0032	0.0033	0.0043	0.0034	0.0038	0.0038		0.0037	0.004	0.0029	0.0032	0.0039
Mg	1.9124	1.8982	1.8966	1.8989	1.8926	1.9031	1.9067	1.9161	1.902	1.9105	1.8985	1.904	1.8917	1.8898	1.8878	1.9078	1.8966	1.9141	1.9142	1.9061	1.8995	1.9002		1.9061	1.8995	1.9002	1.8941	1.9078	1.9056	1.9087	1.9152	1.8965	1.918	1.9146	1.9026	1.9067	1.8979	1.9029	1.9078	1.9086	1.9056	1.9045	1.9127		1.9074	1.9164	1.91	1.9058	1.911
Ca	0.0004	0.0002	0	0.0001	0	0.0002	0.0003	0.0002	0.0004	0.0001	0.0007	0	0	0	0.0001	0.0002	0.0003	0	0	0.0001	0.0003	0		0.0001	0.0003	0	0	0.0006	0	0.0003	0.0001	0.0001	0.0006	0	0.0004	0	0.0004	0.0001	0	0	0	0	0.0001		0.0001	0	0	0.0006	0.0004
Na	0.0019	0.0003	0.0013	0	0	0.0004	0	0	0	0	0	0	0.0013	0	0	0	0.0018	0	0	0.0005	0	0		0.0005	0	0	0.0005	0	0	0	0	0	0.0001	0	0	0	0	0.0022	0	0.0011	0.0017	0.0016	0.0015		0	0	0	0.0004	0.0005
Mg#	94.9459	94.6497	94.9582	94.9782	94.9052	94.9461	94.8654	95.0399	94.8818	95.0403	94.7261	94.9058	94.7413	94.86	94.8405	95.0668	95.02	95.2004	94.9363	94.7837	94.6437	94.6126		94.7837	94.6437	94.6126	94.9804	95.3662	95.5284	95.3778	95.4926	95.0531	95.3565	95.041	95.1966	94.8371	94.734	94.9598	94.7975	94.6726	94.5754	94.7183	95.2445		94.8766	95.1209	95.2333	95.2233	95.103
Cat	3.0088	3.003	2.9999	3.0002	2.9973	3.0029	3.0051	3.0086	3.0032	3.0057	3.0026	3.0031	2.9993	2.9964	2.9954	3.0044	2.9999	3.0064	3.0083	3.006	3.004	3.004		3.0059	3.0037	3.0042	2.9978	3.0007	2.9979	3.0015	3.0028	2.9984	3.0062	3.0076	3	3.0053	3.002	3.0037	3.0063	3.0088	3.0087	3.0066	3.0052		3.0055	3.0074	3.003	3.0015	3.0055
Charge	0	0	0	0	0	0	0	0	0	0	0	0	0	0	0	0	0	0	0	0	0	0		0	0	0	0	0	0	0	0	0	0	0	0	0	0	0	0	0	0	0	0		0	0	0	0	0
Mineral Normalization as in Table 2
[truncated: 174 more columns]

## Sheet: Atg
Additional file 3: Table S2: Entire data set of major and minor element composition of antigorite
	FA
SiO2	42.34	42.21	42.01	42.61	42.07	41.89	42.94	42.26	43.1	42.73	42.95	42.04	42.38	42.61	42.46	42.34	42.25	42.11	42.08	42.63	43.7	42.37	41.65	41.92	42.45	42.9	42.61	42.98	42.5311	42.7937	42.0665	42.1372	42.3392	42.8745	43.1358	42.3493	43.7128	43.7835	43.329	42.6422	42.7129	43.8744	42.9624	42.7176	42.8808	43.0361	43.2179	43.0134	41.8914
TiO2	0	0.02	0.02	0	0	0.02	0	0.01	0.01	0.03	0	0.01	0	0.01	0.02	0	0	0	0.01	0.01	0.01	0.01	0.02	0.02	0	0.02	0.01	0.02	0.0101	0.0101	0.0202	0	0.0202	0	0	0.0101	0.0101	0	0.0202	0.0101	0	0.0101	0.0204	0.0102	0.0102	0.0101	0	0	0.0102
Al2O3	2.43	1.76	2.51	1.93	2.3	2.53	1.89	2.26	1.53	1.83	2.02	2.59	2.22	1.97	2.04	2.15	2.37	2.26	2.49	2.13	1.26	2.09	2.56	2.33	2.4	2.1	2.4	1.97	2.2018	2.1109	2.5856	2.7674	2.3533	2.424	2.1012	2.3533	1.4241	1.3029	2.121	2.0806	1.9695	1.0504	2.1318	2.0808	2.1726	2.424	1.8382	2.3868	2.4174
Cr2O3	0.53	0.51	0.59	0.43	0.45	0.69	0.35	0.54	0.14	0.32	0.29	0.7	0.54	0.4	0.56	0.39	0.76	0.57	0.61	0.21	0.05	0.59	0.76	1.09	0.67	0.61	0.45	1.28	0.606	0.5959	0.7676	0.8484	1.1009	0.6767	0.663	0.8181	0.1515	0.0808	0.6161	0.2323	0.7373	0.1111	0.6018	0.663	0.765	0.4545	0.5151	0.6324	0.8772
FeO	1.82	1.74	2.04	2.18	2.3	2.3	1.82	1.86	1.9	1.78	1.88	1.95	1.91	1.98	1.9	1.95	1.91	2	2.27	2.5	1.66	1.77	1.82	1.66	1.93	1.7	1.78	1.78	1.7574	1.7877	1.8382	1.8988	1.6766	1.9493	1.734	1.8887	1.7271	1.5857	1.717	2.1917	1.6362	1.5352	1.734	1.6932	1.7034	1.7978	1.6867	1.8564	2.0196
MnO	0.05	0.05	0.03	0.04	0.04	0.03	0.03	0.03	0.04	0.04	0.04	0.03	0.06	0.03	0.05	0.04	0.05	0.04	0.03	0.03	0.02	0.02	0.05	0.03	0.01	0.04	0.06	0.02	0.0303	0.0202	0.0505	0.0404	0.0303	0.0101	0.0408	0.0303	0.0303	0.0202	0.0404	0.0202	0.0404	0.0303	0.0204	0.0306	0.0306	0.0606	0.0303	0.0204	0.0408
NiO	0.01	0.05	0.03	0.03	0.05	0.04	0.04	0.04	0.01	0.04	0.03	0.05	0.02	0.05	0.01	0.02	0.05	0.03	0.05	0.04	0.07	0	0.01	0.03	0	0.03	0.03	0.03	0.0101	0	0.0101	0	0.0303	0	0.0408	0.0404	0.0707	0.0808	0.0303	0.0505	0	0.0404	0	0.0102	0.0306	0.0303	0.0505	0.0408	0.0204
MgO	40.15	41.08	39.89	40.26	40.13	39.53	40.47	40.61	40.36	40.39	40.9	40.53	39.99	41.26	40.22	40.09	39.87	40	39.5	40.14	40.6	40.52	40.69	39.94	40.14	39.78	39.94	40.09	40.299	40.9252	41.0969	40.0364	40.3394	40.5414	39.9534	39.8243	40.5313	40.6626	40.1778	39.9859	40.2586	40.9858	39.9024	40.0758	39.831	40.3394	39.996	39.7596	40.4532
CaO	0	0	0	0	0.03	0	0	0.02	0	0	0.02	0	0	0	0	0	0	0.03	0	0	0.01	0	0.02	0	0.01	0.02	0.01	0	0	0	0.0202	0.0303	0	0.0101	0.0102	0	0	0.0101	0.0202	0.0101	0.0202	0	0.0102	0.0102	0	0.0101	0.0202	0	0
Na2O	0	0	0.01	0	0	0	0.01	0	0	0	0	0	0.09	0.04	0.01	0	0	0.06	0	0	0	0	0	0	0	0	0	0	0	0	0	0	0	0	0	0	0	0	0	0	0	0	0	0	0	0	0	0	0
H2O	12.1	12.09	12.05	12.1	12.07	12.02	12.14	12.13	12.09	12.09	12.21	12.15	12.07	12.22	12.08	12.05	12.07	12.05	12.03	12.12	12.16	12.1	12.1	12.04	12.13	12.1	12.11	12.2	12.12	12.221	12.221	12.1402	12.1604	12.2513	12.1686	12.0897	12.1806	12.1806	12.221	12.0796	12.12	12.1907	12.1278	12.1074	12.1278	12.2311	12.1301	12.1686	12.1074
Total	99.42	99.5	99.17	99.58	99.45	99.05	99.69	99.78	99.17	99.25	100.33	100.04	99.28	100.57	99.35	99.03	99.32	99.14	99.06	99.8	99.56	99.47	99.68	99.06	99.74	99.3	99.41	100.36	99.5658	100.465	100.677	99.8991	100.051	100.737	99.8376	99.4042	99.8385	99.7072	100.293	99.3032	99.485	99.8385	99.501	99.3786	99.552	100.404	99.485	99.8988	99.8376
Si	32.5235	32.4426	32.4031	32.7262	32.406	32.3949	32.8694	32.3886	33.1396	32.8515	32.6879	32.1681	32.625	32.4207	32.6584	32.6609	32.5247	32.4934	32.5131	32.6943	33.4121	32.5412	31.9972	32.3624	32.5263	32.9448	32.7043	32.7436	32.6183	32.5412	31.9972	32.2612	32.3624	32.5263	32.9544	32.5683	33.3437	33.4131	32.9448	32.8127	32.7692	33.4422	32.9216	32.7955	32.8622	32.7043	33.1117	32.8524	32.1504
Ti	0	0.0096	0.0087	0.001	0.0019	0.0107	0	0.0058	0.0048	0.0193	0	0.0029	0	0.0048	0.0116	0	0.0019	0	0.0048	0.0029	0.0067	0.0058	0.0116	0.0116	0	0.0125	0.0058	0.0096	0.0058	0.0058	0.0116	0	0.0116	0	0	0.0068	0.0077	0.001	0.0125	0.0039	0	0.0048	0.0098	0.0059	0.0059	0.0058	0	0	0.0049
Al	2.1999	1.5935	2.281	1.7463	2.0876	2.3059	1.7046	2.0412	1.3835	1.6573	1.8118	2.3362	2.0143	1.7673	1.8499	1.9549	2.1498	2.0551	2.2677	1.9248	1.1391	1.8916	2.3181	2.1197	2.167	1.9	2.1707	1.7695	1.9906	1.8916	2.3181	2.497	2.1197	2.167	1.8915	2.1327	1.2798	1.1689	1.9	1.8865	1.7808	0.9429	1.9251	1.8834	1.9618	2.1707	1.6612	2.1477	2.186
Cr	0.3196	0.3073	0.3583	0.2636	0.275	0.4236	0.2141	0.3295	0.0871	0.1972	0.1724	0.4244	0.3274	0.24	0.3378	0.2389	0.4608	0.3469	0.375	0.1294	0.0327	0.3586	0.4616	0.6655	0.4055	0.3674	0.2758	0.7721	0.3679	0.3586	0.4616	0.5138	0.6655	0.4055	0.4007	0.4981	0.0935	0.0517	0.3674	0.1419	0.445	0.0676	0.3658	0.4009	0.4616	0.2758	0.3112	0.3835	0.5292
Fe2	1.1694	1.1189	1.3161	1.4007	1.4818	1.4876	1.1653	1.1923	1.2219	1.1448	1.1963	1.248	1.2299	1.2599	1.2223	1.2582	1.2299	1.2909	1.4664	1.6032	1.0612	1.137	1.1695	1.0715	1.2365	1.0914	1.1429	1.1344	1.1275	1.137	1.1695	1.2155	1.0715	1.2365	1.1075	1.215	1.1016	1.0117	1.0914	1.4106	1.0496	0.979	1.1109	1.0869	1.0916	1.1429	1.0806	1.186	1.2962
Mn	0.0311	0.0328	0.0228	0.0277	0.0286	0.022	0.0176	0.0226	0.0244	0.0244	0.025	0.0209	0.037	0.0175	0.032	0.0236	0.0295	0.0236	0.0186	0.0193	0.0151	0.0126	0.0328	0.0194	0.0067	0.0269	0.0378	0.01	0.0195	0.0126	0.0328	0.0262	0.0194	0.0067	0.0247	0.0221	0.0169	0.0126	0.0269	0.0162	0.0246	0.0219	0.0111	0.018	0.0197	0.0378	0.0212	0.0162	0.0248
Ni	0.0063	0.0307	0.0166	0.0181	0.0339	0.0253	0.0274	0.0267	0.0071	0.026	0.0164	0.0282	0.015	0.0311	0.0087	0.0126	0.0284	0.0166	0.0293	0.022	0.0438	0	0.0063	0.019	0	0.0196	0.0189	0.0172	0.0063	0	0.0063	0	0.019	0	0.0247	0.0223	0.041	0.0465	0.0196	0.0294	0	0.0268	0	0.0048	0.02	0.0189	0.0285	0.0255	0.0152
Mg	45.9652	47.0584	45.8549	46.0844	46.0698	45.5597	46.1689	46.3964	46.2519	46.2813	46.392	46.2199	45.8913	46.7994	46.1055	46.0908	45.7431	46.0102	45.4847	45.8799	46.2743	46.3811	46.5882	45.9642	45.8374	45.5291	45.6989	45.5198	46.0607	46.3811	46.5882	45.6954	45.9642	45.8374	45.4902	45.644	46.0766	46.2597	45.5291	45.8563	46.0313	46.56	45.5717	45.8542	45.4939	45.6989	45.668	45.2684	46.2804
Ca	0	0.0035	0	0	0.0231	0	0	0.0172	0	0	0.0183	0	0	0.0023	0	0.0023	0	0.0266	0.0012	0	0.0103	0	0.0161	0	0.008	0.0173	0.0115	0	0	0	0.0161	0.0243	0	0.008	0.0058	0	0.0012	0.0104	0.0173	0.0117	0.0174	0.0023	0.007	0.007	0.0035	0.0115	0.0197	0.0023	0
Na	0.004	0	0.0141	0	0.006	0	0.008	0	0	0	0	0	0.1288	0.0557	0.0201	0	0	0.0847	0	0	0	0	0	0	0	0	0	0	0	0	0	0	0	0	0	0	0	0	0	0	0	0	0	0	0	0	0	0	0
H	62	62	62	62	62	62	62	62	62	62	62	62	62	62	62	62	62	62	62	62	62	62	62	62	62	62	62	62	62	62	62	62	62	62	62	62	62	62	62	62	62	62	62	62	62	62	62	62	62
Mg#	97.4417	97.549	97.1288	96.9567	96.7566	96.7408	97.4455	97.3937	97.3616	97.4825	97.4014	97.2702	97.2826	97.2801	97.3337	97.2683	97.2618	97.1883	96.778	96.5397	97.6366	97.5814	97.4714	97.6422	97.3594	97.5617	97.4421	97.5116	97.5573	97.5814	97.4714	97.3545	97.6422	97.3594	97.5199	97.3149	97.5453	97.7376	97.5617	96.9222	97.7196	97.8404	97.5971	97.6371	97.5736	97.4421	97.5847	97.3596	97.1938
# Cations	82.219	82.597	82.276	82.268	82.414	82.23	82.175	82.42	82.12	82.202	82.32	82.449	82.269	82.599	82.246	82.242	82.168	82.348	82.161	82.276	81.995	82.328	82.601	82.233	82.187	81.909	82.067	81.976	82.197	82.328	82.601	82.233	82.233	82.187	81.9	82.109	81.962	81.976	81.909	82.169	82.118	82.048	81.923	82.057	81.92	82.067	81.902	81.882	82.487
Charge Def.	0	0	0	0	0	0	0	0	0	0	0	0	0	0	0	0	0	0	0	0	0	0	0	0	0	0	0	0	0	0	0	0	0	0	0	0	0	0	0	0	0	0	0	0	0	0	0	0	0
Al#	0.274987	0.199187	0.285125	0.218287	0.26095	0.288237	0.213075	0.25515	0.172937	0.207162	0.226475	0.292025	0.251787	0.220913	0.231238	0.244363	0.268725	0.256887	0.283463	0.2406	0.142388	0.23645	0.289762	0.264962	0.270875	0.2375	0.271338	0.221188	0.248825	0.23645	0.289762	0.312125	0.264962	0.270875	0.236437	0.266587	0.159975	0.146113	0.2375	0.235813	0.2226	0.117862	0.240638	0.235425	0.245225	0.271338	0.20765	0.268462	0.27325
(Al+Cr)#	0.314937	0.2376	0.329912	0.251238	0.295325	0.341187	0.239837	0.296337	0.183825	0.231813	0.248025	0.345075	0.292712	0.250912	0.273462	0.274225	0.326325	0.30025	0.330338	0.256775	0.146475	0.281275	0.347463	0.34815	0.321562	0.283425	0.305812	0.3177	0.294812	0.281275	0.347463	0.37635	0.34815	0.321562	0.286525	0.32885	0.171662	0.152575	0.283425	0.25355	0.278225	0.126312	0.286363	0.285537	0.302925	0.305812	0.24655	0.3164	0.3394
Mineral Normalization as in Table 4

## Sheet: Chl
Additional file 3: Table S2: Entire data set of major and minor element composition of chlorite
	FA																															Ol1															Ol46
SiO2	34.87	34.89	34.5	34.44	34.16	34.36	34.44	34.35	34.23	34.63	34.83	34.26	34.26	34.24	34.21	34	34.97	34.06	34.1	34.17	34.86	34.9	34.31	34.5	34.25	34	34.45	34.03	34.49	34.23		34.9044	34.736	34.9146	34.5168	34.833	34.1496	34.8504	35.3808	34.7984	35.3288	35.4848	34.3332	34.629	34.7922		34.7616	34.3638	34.3332
TiO2	0.01	0.01	0.02	0.01	0.01	0	0.01	0	0	0.02	0.02	0.01	0	0	0	0.02	0	0	0.01	0	0	0.03	0	0.01	0	0	0	0.01	0.01	0.01		0.0102	0	0.0102	0	0.0204	0	0	0.0104	0	0.0104	0	0	0	0		0	0.0102	0
Al2O3	10.63	10.86	11.39	10.39	11.69	11.13	9.98	11.55	11.69	11.53	10.72	11.56	11.34	12.18	11.78	11.62	11.5	11.55	11.35	11.86	11.77	10.54	11.44	10.58	11.27	11.51	10.97	11.74	10.12	10.41		11.5056	12.7088	12.3114	12.5868	12.3114	12.6582	11.8976	12.1888	11.5856	12.272	12.6776	13.1784	13.0764	12.4644		10.8834	11.2302	10.5978
Cr2O3	1.92	1.72	1.87	2.11	1.68	1.9	2.13	2.03	1.63	1.35	2.49	2.26	2.7	1.39	2.38	2.06	1.65	2.94	2	1.83	2.25	1.84	2.15	2.49	2.29	2.63	2.31	2.25	2.61	2.35		0.8058	0.624	0.6936	0.663	0.5712	0.663	0.8944	0.7488	0.7176	0.572	0.1664	0.1224	0.3162	1.1118		2.142	2.907	2.4378
FeO	2.55	2.71	2.97	3.15	2.85	2.93	3.25	2.9	3.01	3.03	2.8	2.82	2.79	2.76	2.75	2.92	2.98	2.77	3.14	2.71	3.06	3.08	2.91	3.39	2.82	2.64	2.96	2.74	3.22	3.32		3.2538	2.9016	3.2742	3.1008	2.907	2.9478	3.3072	3.2032	3.4944	3.1304	3.1824	3.1722	2.8866	2.6724		3.3456	2.8356	2.907
MnO	0.04	0.03	0.05	0.04	0.04	0.06	0.02	0.04	0.05	0.02	0.05	0.04	0.05	0.03	0.05	0.05	0.04	0.05	0.05	0.04	0.05	0.06	0.04	0.04	0.05	0.04	0.03	0.04	0.06	0.04		0.0306	0.0208	0.0306	0.0204	0.0306	0.0102	0.0416	0.0312	0.0208	0.0104	0.0208	0.0306	0.0408	0.0408		0.0204	0.0306	0.0204
NiO	0.04	0.07	0.04	0.01	0.03	0.02	0.01	0.1	0	0.03	0.07	0.05	0.07	0.04	0.06	0.11	0.08	0.06	0.05	0.05	0.12	0.12	0.11	0.1	0.09	0.08	0.02	0.06	0.12	0.13		0.0918	0.0208	0.1122	0.0714	0.051	0.0612	0.0312	0.0624	0.0832	0.0936	0.0728	0.0816	0.0612	0.051		0.0204	0.0816	0.0612
MgO	37.17	36.47	36.58	36.52	36.27	36.2	37.15	35.92	35.97	36.14	36.15	35.72	35.95	35.94	35.39	35.67	36.51	35.71	36.07	35.81	36	37.68	35.94	35.54	35.78	35.82	35.78	35.62	36.77	36.94		36.0672	35.9112	36.057	35.5062	36.159	36.2202	35.6096	35.7136	36.6808	36.296	35.724	35.6388	36.1794	36.006		36.7404	36.006	37.1892
CaO	0.02	0.02	0	0	0.02	0.01	0.04	0.05	0.02	0.02	0.01	0.02	0.02	0	0.02	0.01	0.01	0.02	0	0.01	0.02	0.03	0.02	0.02	0.02	0.04	0.01	0.04	0.01	0.03		0.0408	0.0416	0.0204	0.0102	0.0408	0.0102	0.0728	0.0104	0.0104	0.0104	0.0104	0.0306	0.0408	0.0102		0.0204	0.0102	0.0204
Na2O	0	0	0	0	0.05	0	0.04	0	0	-	-	-	-	-	-	-	-	-	-	-	-	-	-	-	-	-	-	-	-	-		0.0204	0	0	0.0102	0.0102	0.0102	0.0312	0	0	0	0.0208	0	0.0204	0.0204		0	0.0408	0
H2O	12.72	12.66	12.72	12.58	12.64	12.6	12.61	12.65	12.61	12.66	12.67	12.62	12.66	12.64	12.61	12.57	12.78	12.65	12.6	12.61	12.81	12.81	12.64	12.56	12.59	12.61	12.58	12.59	12.65	12.65		12.6582	12.74	12.7704	12.648	12.7296	12.6786	12.6568	12.7816	12.7296	12.8336	12.8128	12.6786	12.7806	12.7602		12.7602	12.699	12.699
Total	99.95	99.43	100.13	99.24	99.43	99.21	99.67	99.58	99.2	99.42	99.81	99.35	99.84	99.22	99.25	99.02	100.51	99.8	99.37	99.08	100.93	101.09	99.56	99.23	99.15	99.38	99.12	99.12	100.06	100.11		99.399	99.7048	100.174	99.1338	99.6642	99.4092	99.3928	100.131	100.121	100.558	100.173	99.2562	100.011	99.9192		100.674	100.205	100.266
Si	3.2889	3.3058	3.2536	3.2828	3.2412	3.2694	3.2744	3.2569	3.2546	3.2817	3.2964	3.2553	3.2451	3.248	3.2531	3.2436	3.2806	3.2291	3.2451	3.2499	3.2632	3.2664	3.2557	3.2944	3.2629	3.2334	3.2832	3.241	3.2706	3.2452		3.3069	3.2702	3.2797	3.2723	3.282	3.2305	3.3011	3.3197	3.2779	3.3005	3.321	3.2479	3.2489	3.2703		3.2682	3.246	3.2424
Ti	0.0004	0.001	0.0012	0.001	0.0005	0.0001	0.0005	0	0	0.0014	0.0014	0.0007	0	0	0	0.0012	0	0	0.0005	0	0	0.002	0	0.0008	0	0.0002	0	0.0007	0.0008	0.0008		0.0006	0	0.0004	0	0.0013	0	0	0.0005	0	0.0009	0	0	0	0.0001		0.0001	0.0005	0
Al	1.1817	1.2128	1.2659	1.1673	1.3072	1.2483	1.1184	1.2907	1.31	1.2877	1.1958	1.2946	1.266	1.3617	1.3203	1.3065	1.2714	1.2906	1.273	1.3295	1.2985	1.1626	1.2795	1.1906	1.2655	1.2902	1.2322	1.3177	1.131	1.1631		1.2847	1.4101	1.363	1.4064	1.3671	1.4113	1.3283	1.348	1.2863	1.3512	1.3985	1.4693	1.446	1.3808		1.206	1.2502	1.1796
Cr	0.1432	0.1289	0.1394	0.1591	0.126	0.1429	0.1601	0.1522	0.1225	0.1012	0.1864	0.1698	0.2022	0.1042	0.1789	0.1553	0.1224	0.2204	0.1504	0.1376	0.1665	0.1362	0.1613	0.188	0.1725	0.1977	0.1741	0.1694	0.1957	0.1762		0.0606	0.0463	0.0516	0.0497	0.0425	0.0495	0.0667	0.0559	0.0537	0.0423	0.0124	0.009	0.0231	0.0828		0.1592	0.2171	0.182
Fe2	0.2011	0.2147	0.2343	0.2512	0.2261	0.2332	0.2584	0.2299	0.2394	0.2401	0.2216	0.2241	0.221	0.2189	0.2187	0.233	0.2338	0.2196	0.2499	0.2155	0.2396	0.2411	0.2309	0.2707	0.2247	0.21	0.2359	0.2183	0.2554	0.2633		0.2578	0.2285	0.2572	0.2458	0.229	0.2332	0.262	0.2513	0.2753	0.2446	0.2491	0.2509	0.2265	0.2101		0.2631	0.224	0.2296
Mn	0.0031	0.0022	0.0038	0.003	0.0032	0.0048	0.0014	0.0032	0.0038	0.0016	0.004	0.0032	0.004	0.0024	0.0041	0.0037	0.0031	0.0038	0.0042	0.0033	0.0037	0.0047	0.0032	0.0034	0.004	0.0035	0.0027	0.0033	0.0052	0.0034		0.0027	0.002	0.0022	0.0014	0.0024	0.0012	0.0036	0.0021	0.002	0.001	0.0013	0.0024	0.0031	0.003		0.0013	0.0024	0.0019
Ni	0.0027	0.0054	0.003	0.0005	0.0019	0.0013	0.0009	0.0076	0	0.0023	0.0053	0.0038	0.0053	0.003	0.0046	0.0085	0.0058	0.0047	0.0036	0.0039	0.009	0.0092	0.0086	0.0078	0.0066	0.0061	0.0019	0.0047	0.0089	0.0097		0.0071	0.0013	0.0083	0.0052	0.0039	0.0047	0.0027	0.0046	0.0063	0.0072	0.0058	0.006	0.0044	0.0036		0.0012	0.0061	0.0046
Mg	5.2252	5.15	5.1413	5.1882	5.1287	5.1336	5.2643	5.0759	5.0971	5.1043	5.099	5.0583	5.075	5.0809	5.0155	5.0714	5.1047	5.0455	5.1158	5.0762	5.0222	5.2574	5.0826	5.0577	5.0801	5.0769	5.0822	5.0558	5.1966	5.2194		5.0925	5.0388	5.0479	5.0167	5.0776	5.1065	5.0269	4.9941	5.1496	5.0536	4.9828	5.0246	5.059	5.044		5.148	5.0688	5.2344
Ca	0.002	0.0017	0	0	0.002	0.0013	0.0041	0.0053	0.0017	0.002	0.001	0.002	0.002	0	0.002	0.0011	0.0007	0.0017	0.0001	0.0006	0.0018	0.0025	0.002	0.0019	0.0019	0.0043	0.0014	0.004	0.001	0.0033		0.0046	0.0043	0.0022	0.0013	0.0046	0.0007	0.0072	0.0015	0.001	0.0006	0.0007	0.0027	0.004	0.0014		0.002	0.0012	0.0023
Na	0	0	0	0	0.0099	0	0.007	0	0	0	0	0	0	0	0	0	0	0	0	0	0	0	0	0	0	0	0	0	0	0		0.004	0.0005	0	0.0018	0.0025	0.0028	0.0057	0	0	0	0.0041	0	0.003	0.0033		0	0.0073	0
H	8	8	8	8	8	8	8	8	8	8	8	8	8	8	8	8	8	8	8	8	8	8	8	8	8	8	8	8	8	8		8	8	8	8	8	8	8	8	8	8	8	8	8	8		8	8	8
Mg#	96.1912	95.8621	95.5206	95.3205	95.6865	95.5462	95.2814	95.4727	95.4459	95.4378	95.6678	95.6309	95.6591	95.7721	95.6627	95.388	95.4613	95.6747	95.2042	95.7972	95.2166	95.3741	95.4425	94.7206	95.5732	95.8539	95.4816	95.7157	95.0696	94.9707		95.0076	95.602	94.9639	95.2098	95.5712	95.5272	94.9331	95.0877	94.7802	95.2359	95.1098	95.0926	95.5791	95.8808		95.0938	95.6143	95.6841
# Cations	10.048	10.022	10.043	10.053	10.047	10.035	10.089	10.022	10.029	10.022	10.011	10.012	10.021	10.019	9.997	10.024	10.022	10.015	10.043	10.017	10.004	10.082	10.024	10.015	10.018	10.022	10.014	10.015	10.065	10.084		10.022	10.002	10.013	10.001	10.013	10.04	10.004	9.978	10.052	10.002	9.976	10.013	10.018	9.999		10.049	10.024	10.077
Charge Def.	0	0	0	0	0	0	0	0	0	0	0	0	0	0	0	0	0	0	0	0	0	0	0	0	0	0	0	0	0	0		0	0	0	0	0	0	0	0	0	0	0	0	0	0		0	0	0
Mineral Normalization as in Table 4
[truncated: 3 more columns]

## Sheet: Spin
Additional file 3: Table S2: Entire data set of major and minor element composition of Cr-spinel, Cr-magnetite, magnetite
Sample	FA																							Ol28												MF		Ol26
SiO2	0.04	0.01	0.01	0.01	0.02	0.01	0.03	0.07	0.02	0.5	0.05	0.06	0.01	0.02	0	0.04	0.03	0.03	0.03	0.05	0.02	0.05		0.03	0.03	0.04	0.03	0.05	0.02	0.02	0.03	0.04	0	0.02		0.05		0.08
TiO2	0.07	0.05	0.07	0.08	0.04	0.16	0.13	0.14	0.06	0.14	0.06	0.12	0.07	0.05	0.1	0.12	0.17	0.11	0.05	0.05	0.06	0.03		0.28	0.14	0.18	0.04	0.15	0.1	0.07	0.06	0.09	0.2	0.29		0.06		0.12
Al2O3	0.2	0	0.14	0.07	0.14	0.16	0	0.02	0.15	0.27	0	0.03	0.04	0	0.01	0.03	0.05	0.03	0	0.01	0.03	0		24.91	4.38	0.98	0.01	0.23	26.91	26.38	26.69	26.59	26.82	26.45		0.09		0.02
Cr2O3	3.05	1.55	3.88	3.91	3.59	12.48	13.36	22.99	3.94	24.53	2.87	8.11	3.44	3.79	7.12	8.3	9.75	6.79	1.97	3.47	4.06	3.72		40.37	35.95	34.85	3.15	45.78	39.65	39.84	40.05	40.24	40.34	40.13		3.08		1.03
Fe2O3	68.11	68.81	66.86	67.77	67.98	58.61	58.41	48.94	67.14	46.33	67.62	63.07	66.83	66.64	63.61	62.47	61.33	63.91	68.5	66.68	66.4	66.53		5.69	31.9	36.1	67.1	27.39	4.85	5.42	5.34	4.98	4.5	4.6		67.8		69.1
FeO	23.12	24.6	22.75	22.78	23.44	19.5	19.91	15.43	23.49	15.62	23.81	21.62	23.57	23.12	21.92	21.54	20.71	21.88	24.07	24.1	24.04	24.15		12.12	15.93	16.98	25.61	15.87	10.22	9.86	9.95	10.56	10.51	10.52		23.07		24.07
MnO	0.47	0.31	0.57	0.55	0.53	1.24	1.22	2.68	0.58	2.77	0.37	0.82	0.42	0.5	0.77	0.85	1.09	0.74	0.32	0.39	0.45	0.48		1.52	2.16	2.29	0.23	2.86	1.4	1.46	1.45	1.5	1.45	1.49		0.44		0.46
NiO	0.31	0.32	0.34	0.27	0.34	0.33	0.33	0.25	0.29	0.24	0.37	0.37	0.4	0.36	0.34	0.38	0.4	0.35	0.43	0.3	0.23	0.28		0.05	0.19	0.18	0.33	0.06	0.04	0.02	0.05	0.05	0.06	0.07		0.64		0.43
MgO	4.51	3.7	4.78	4.83	4.59	6.33	6.32	8.22	4.47	7.92	4.17	5.5	4.2	4.46	5.12	5.37	5.85	5.2	3.97	3.96	4.07	3.9		14.62	9.24	8.04	3.16	8.64	15.95	16.07	16.19	15.77	15.89	15.8		4.06		3.96
CaO	0.03	0	0	0	0.02	0.26	0.14	0.23	0.01	0.59	0.02	0	0.02	0	0.02	0.02	0.01	0.01	0.02	0.01	0.01	0.01		0	0	0.02	0.02	0.01	0.02	0.03	0.01	0.01	0.01	0.01		0		0
Na2O	0.08	0	0	0.06	0	0	0	0	0	0.09	-	-	-	-	-	-	-	-	-	-	-	-		0	0	0	0	0.05	0	0	0	0	0	0		0.15		0
Total	99.98	99.35	99.4	100.33	100.69	99.07	99.86	98.98	100.15	99.01	99.35	99.71	98.99	98.93	99.02	99.11	99.4	99.04	99.36	99.03	99.36	99.14		99.59	99.93	99.67	99.68	101.1	99.15	99.16	99.82	99.84	99.79	99.38		99.45		99.28
Si	0.0013	0.0004	0.0004	0.0005	0.0008	0.0003	0.0012	0.0025	0.0006	0.0181	0.0018	0.0024	0.0005	0.0008	0.0002	0.0015	0.0013	0.001	0.001	0.002	0.0009	0.0019		0	0	0	0	0.0019	0	0	0	0	0	0		0.0018		0.0031
Ti	0.0018	0.0015	0.002	0.0021	0.0011	0.0043	0.0037	0.0039	0.0017	0.0037	0.0017	0.0034	0.002	0.0014	0.0028	0.0032	0.0048	0.0031	0.0015	0.0013	0.0016	0.0008		0.01	0	0	0	0.0039	0	0	0	0	0	0.01		0.0017		0.0034
Al	0.0087	0	0.0063	0.003	0.0062	0.007	0	0.001	0.0066	0.0114	0	0.0014	0.0018	0	0.0006	0.0012	0.0022	0.0012	0	0.0006	0.0014	0		0.89	0.18	0.04	0	0.0096	0.95	0.93	0.94	0.93	0.94	0.93		0.0041		0.0011
Cr	0.0895	0.0462	0.1143	0.1141	0.1046	0.3627	0.3856	0.6563	0.1155	0.6976	0.0851	0.2365	0.1023	0.1125	0.2098	0.2437	0.2842	0.1999	0.0585	0.1033	0.1204	0.1107		0.97	0.98	0.98	0.09	1.263	0.94	0.94	0.94	0.95	0.95	0.95		0.0911		0.0306
Fe3	1.9012	1.95	1.8747	1.882	1.8855	1.6211	1.6047	1.3298	1.8732	1.254	1.9079	1.7506	1.8909	1.883	1.7838	1.7456	1.7015	1.7908	1.9364	1.8895	1.8733	1.8839		0.13	0.83	0.97	1.9	0.7193	0.11	0.12	0.12	0.11	0.1	0.1		1.9089		1.9553
Fe2	0.7174	0.7748	0.7088	0.703	0.7223	0.5994	0.608	0.466	0.7283	0.47	0.7467	0.6667	0.7411	0.726	0.6833	0.6688	0.6385	0.6815	0.7564	0.7589	0.7536	0.7598		0.31	0.46	0.51	0.81	0.4631	0.26	0.25	0.25	0.26	0.26	0.26		0.7218		0.757
Mn	0.0146	0.0098	0.018	0.0171	0.0164	0.0385	0.0379	0.082	0.0181	0.0844	0.0118	0.0257	0.0132	0.0158	0.0243	0.0267	0.034	0.0233	0.0101	0.0125	0.0141	0.0153		0.04	0.06	0.07	0.01	0.0845	0.04	0.04	0.04	0.04	0.04	0.04		0.014		0.0146
Ni	0.0092	0.0097	0.0101	0.0082	0.0102	0.0096	0.0098	0.0072	0.0086	0.007	0.0111	0.0109	0.012	0.0108	0.0102	0.0112	0.0118	0.0106	0.013	0.0091	0.007	0.0084		0	0.01	0.01	0.01	0.0017	0	0	0	0	0	0		0.0193		0.0129
Mg	0.2494	0.2076	0.2655	0.2657	0.2521	0.3467	0.3439	0.4423	0.247	0.4246	0.233	0.3024	0.2354	0.2496	0.2844	0.2972	0.3214	0.2886	0.2223	0.2222	0.2274	0.2187		0.66	0.48	0.43	0.18	0.4493	0.71	0.72	0.72	0.7	0.7	0.7		0.2263		0.2219
Ca	0.0013	0	0	0	0.0006	0.0104	0.0053	0.009	0.0003	0.0229	0.0009	0	0.0007	0	0.0007	0.0008	0.0003	0.0002	0.0009	0.0006	0.0003	0.0005		0	0	0	0	0.0003	0	0	0	0	0	0		0		0.0001
Na	0.0056	0	0	0.0043	0.0001	0	0	0	0	0.0065	-	-	-	-	-	-	-	-	-	-	-	-		0	0	0	0	0.0035	0	0	0	0	0	0		0.011		0
MgAl2O4	0.001	0	0.001	0	0.001	0.001	0	0	0.001	0.003	0	0	0	0	0	0	0	0	0	0	0	0		0.296	0.043	0.009	0	0.002	0.338	0.335	0.336	0.328	0.333	0.331		0		0
FeAl2O4	0.003	0	0.002	0.001	0.002	0.002	0	0	0.002	0.003	0	0	0.001	0	0	0	0.001	0	0	0	0.001	0		0.132	0.041	0.01	0	0.002	0.119	0.114	0.115	0.122	0.12	0.118		0.002		0
MnAl2O4	0	0	0	0	0	0	0	0	0	0.001	0	0	0	0	0	0	0	0	0	0	0	0		0.017	0.006	0.001	0	0	0.017	0.017	0.017	0.018	0.017	0.018		0		0
MgFe2O4	0.242	0.205	0.252	0.254	0.241	0.288	0.281	0.3	0.234	0.278	0.225	0.268	0.226	0.238	0.257	0.263	0.278	0.262	0.219	0.212	0.215	0.208		0.043	0.199	0.208	0.171	0.163	0.039	0.044	0.043	0.039	0.036	0.037		0.225		0.221
FeFe2O4	0.693	0.761	0.669	0.669	0.687	0.491	0.491	0.311	0.686	0.303	0.719	0.586	0.707	0.689	0.613	0.587	0.544	0.613	0.741	0.722	0.709	0.721		0.019	0.19	0.242	0.774	0.166	0.014	0.015	0.015	0.015	0.013	0.013		0.712		0.746
MnFe2O4	0.014	0.01	0.017	0.016	0.016	0.032	0.031	0.056	0.017	0.055	0.011	0.023	0.013	0.015	0.022	0.024	0.029	0.021	0.01	0.012	0.013	0.015		0.003	0.026	0.034	0.007	0.031	0.002	0.002	0.002	0.002	0.002	0.002		0.014		0.015
MgCr2O4	0.011	0.005	0.015	0.015	0.013	0.064	0.068	0.148	0.014	0.155	0.01	0.036	0.012	0.014	0.03	0.037	0.046	0.029	0.007	0.012	0.014	0.012		0.321	0.236	0.211	0.008	0.287	0.334	0.339	0.338	0.333	0.337	0.337		0.011		0.003
FeCr2O4	0.033	0.018	0.041	0.041	0.038	0.11	0.118	0.153	0.042	0.169	0.032	0.079	0.038	0.041	0.072	0.082	0.091	0.068	0.022	0.039	0.046	0.042		0.143	0.224	0.245	0.038	0.291	0.118	0.115	0.115	0.123	0.121	0.12		0.034		0.012
MnCr2O4	0.001	0	0.001	0.001	0.001	0.007	0.007	0.027	0.001	0.031	0.001	0.003	0.001	0.001	0.003	0.003	0.005	0.002	0	0.001	0.001	0.001		0.019	0.031	0.034	0	0.054	0.017	0.018	0.017	0.018	0.018	0.018		0.001		0
Fe2TiO4	0.002	0.002	0.002	0.002	0.001	0.004	0.004	0.004	0.002	0.004	0.002	0.003	0.002	0.001	0.003	0.003	0.005	0.003	0.002	0.001	0.002	0.001		0.006	0.004	0.005	0.001	0.004	0.002	0.002	0.001	0.002	0.005	0.007		0.002		0.003
Zn-Spinel	0	0	0	0	0	0	0	0	0	0	0	0	0	0	0	0	0	0	0	0	0	0		0	0	0	0	0	0	0	0	0	0	0		0		0
Mg#	25.1767	20.7206	26.4864	26.7304	25.1848	34.8723	34.4038	44.3409	24.6507	43.0629	23.2396	30.0686	23.5	24.9052	28.3776	29.6045	31.9578	28.745	22.1901	22.1602	22.6923	21.822		65.3465	47.5248	42.1569	17.8218	0.446	70.297	71.2871	71.2871	70	70	70		23.0589		22.0489
yAl	0.004	0	0.003	0.002	0.003	0.003	0	0	0.003	0.006	0	0.001	0.001	0	0	0.001	0.001	0.001	0	0	0.001	0		0.448	0.09	0.021	0	0.46	0.475	0.466	0.469	0.468	0.473	0.47		0.002		0.55
yCr	0.045	0.023	0.057	0.057	0.052	0.182	0.194	0.33	0.058	0.355	0.043	0.119	0.051	0.056	0.105	0.122	0.143	0.1	0.029	0.052	0.06	0.055		0.487	0.493	0.493	0.047	0.005	0.47	0.472	0.472	0.476	0.477	0.478		0.045		0.036
yFe(3+)	0.951	0.977	0.94	0.941	0.944	0.814	0.806	0.669	0.939	0.639	0.957	0.88	0.948	0.944	0.894	0.877	0.856	0.899	0.971	0.948	0.939	0.945		0.065	0.417	0.486	0.953	0.634	0.055	0.061	0.06	0.056	0.051	0.052		0.953		0.415
Charge	0	0	0	0	0	0	0	0	0	0	0	0	0	0	0	0	0	0	0	0	0	0		0	0	0	0	0.361	0	0	0	0	0	0		0		0
Cr#	0.911405	1	0.947761	0.974381	0.944043	0.981066	1	0.998479	0.945946	0.983921	1	0.994115	0.982709	1	0.997148	0.9951	0.992318	0.994033	1	0.994225	0.988506	1		0.521505	0.844828	0.960784	1	0	0.497354	0.502674	0.5	0.505319	0.502646	0.505319		0.956933		0.9653
Mineral Normalization as in Table 1

## Sheet: Tich
Additional file 3: Table S2: Entire data set of major and minor element composition of Ti-chondrodite
Sample	14																Ol1
SiO2	33.36	32.95	33.64	33.61	33.5	32.99	32.71	33.14	33.3	33.99	33.66	33.08	34	33.56	33.86		33.82	34.05	33.69	33.46	33.68	33.64	33.6	33.87
TiO2	8.73	8.35	8.57	8.65	8.45	8.66	9.04	9.14	8.69	8.37	7.61	7.76	7.71	7.6	8.19		7.76	7.67	7.01	8.29	8.71	7.53	7.11	7.03
Al2O3	0.01	0	0	0	0	0.01	0	0.03	0.02	0	0.01	0.01	0	0.01	0		0	0	0.17	0.1	0.01	0.1	0.1	0.12
Cr2O3	0	0.01	0.03	0	0.03	0	0.01	0.02	0	0	0.01	0.01	0.01	0.03	0.03		0.01	0	0	0.01	0	0	0.01	0
FeO	5.88	7.08	5.23	5.46	5.73	5.21	6.56	6.23	6.49	3.36	5.42	9.23	4.52	9.25	4.91		3.52	4.24	4.6	3.57	3.38	3.73	4.45	4.31
MnO	0.42	0.57	0.43	0.43	0.44	0.44	0.42	0.42	0.4	0.42	0.42	1.05	0.47	0.98	0.49		0.34	0.36	0.33	0.28	0.32	0.32	0.33	0.32
NiO	0.05	0.09	0.08	0.08	0.05	0.05	0.06	0.05	0.08	0.1	0.08	0.11	0.08	0.11	0.11		0.1	0.08	0.1	0.11	0.09	0.09	0.11	0.12
MgO	47.61	47.55	49	48.15	48.27	48.52	47.43	47.29	47.65	49.91	50.04	45.4	49.37	46.13	48.87		50.66	50.32	50.63	50.44	50.22	50.57	50.07	50.5
CaO	0.01	0.01	0.02	0.02	0	0.01	0.01	0.01	0.02	0.01	0.03	0.01	0.01	0	0		0.01	0	0.04	0.02	0.02	0.02	0.01	0.03
Na2O	0.02	0	0	0.02	0	0.09	0.03	0	0	0	0.04	0	0.02	0	0		0.02	0	0	0	0	0	0	0.02
H2O	3	3.13	3.13	3.05	3.1	3.06	2.96	2.92	3.04	3.15	3.4	3.18	3.28	3.27	3.17		3.33	3.35	3.53	3.22	3.11	3.38	3.45	3.49
Total	99.08	99.74	100.12	99.47	99.56	99.05	99.22	99.25	99.68	99.3	100.72	99.83	99.47	100.94	99.63		99.57	100.08	100.11	99.5	99.53	99.36	99.24	99.82
Si	2.0088	1.9782	1.9961	2.0117	2.0039	1.9773	1.9711	1.997	1.9972	2.0177	1.9791	2.0083	2.0223	2.0126	2.0172		1.9972	2.007	1.9836	1.9792	1.9932	1.9912	1.9965	1.9988
Ti	0.3952	0.3769	0.3823	0.3892	0.38	0.3902	0.4095	0.4141	0.3918	0.3736	0.3364	0.3542	0.3448	0.3427	0.3669		0.3445	0.3399	0.3103	0.3687	0.3875	0.3351	0.3176	0.3119
Al	0.0004	0	0.0003	0.0003	0	0.0005	0	0.002	0.0011	0	0.0007	0.0004	0	0.0007	0		0	0	0.0119	0.0068	0.0004	0.0069	0.0069	0.008
Cr	0	0.0006	0.0012	0.0002	0.0015	0.0001	0.0003	0.0009	0	0	0.0003	0.0004	0.0004	0.0012	0.0013		0.0007	0.0001	0	0.0003	0	0	0.0007	0
Fe2	0.2961	0.3554	0.2595	0.2733	0.2867	0.2612	0.3306	0.314	0.3255	0.1668	0.2665	0.4687	0.2248	0.4639	0.2447		0.1738	0.209	0.2265	0.1766	0.1673	0.1846	0.2211	0.2127
Mn	0.0213	0.0291	0.0214	0.0216	0.0221	0.0225	0.0212	0.0217	0.0203	0.0209	0.0207	0.0538	0.0236	0.0496	0.0248		0.0169	0.018	0.0166	0.0142	0.0162	0.0159	0.0166	0.0159
Ni	0.0026	0.0041	0.0039	0.0037	0.0023	0.0026	0.0028	0.0026	0.004	0.0049	0.0037	0.0056	0.0037	0.0053	0.0054		0.0046	0.0039	0.0047	0.0053	0.0042	0.0042	0.0052	0.0059
Mg	4.2727	4.2553	4.3341	4.2961	4.3034	4.3348	4.2605	4.2471	4.2591	4.4156	4.3857	4.1079	4.3774	4.124	4.3399		4.4595	4.4214	4.4436	4.4476	4.4302	4.4611	4.4348	4.4424
Ca	0.0004	0.0004	0.0012	0.0011	0	0.0005	0.0008	0.0005	0.0011	0.0006	0.0019	0.0007	0.0007	0	0		0.0006	0.0002	0.0028	0.0012	0.001	0.001	0.0005	0.0019
Na	0.0025	0	0	0.0028	0.0002	0.0103	0.0031	0	0	0	0.0051	0	0.0023	0	0		0.0022	0.0005	0	0	0	0	0	0.0025
H	1.2051	1.2549	1.237	1.2158	1.2384	1.2246	1.1912	1.173	1.2175	1.2458	1.3336	1.2883	1.3006	1.3096	1.2594		1.3112	1.3172	1.386	1.2709	1.2277	1.3333	1.3662	1.3758
xFe	0.065	0.077	0.056	0.06	0.062	0.057	0.072	0.069	0.071	0.036	0.057	0.102	0.049	0.101	0.053		0.038	0.045	0.049	0.038	0.036	0.04	0.047	0.046
xTi	0.395	0.377	0.382	0.389	0.38	0.39	0.41	0.414	0.392	0.374	0.336	0.354	0.345	0.343	0.367		0.345	0.34	0.31	0.369	0.388	0.335	0.318	0.312
xOH	1	1	1	1	1	1	1	1	1	1	1	1	1	1	1		1	1	1	1	1	1	1	1
#	7	7	7	7	7	7	7	7	7	7	7	7	7	7	7		7	7	7	7	7	7	7	7
Mineral Normalization as in Table 5

[truncated: 7 more sheets: Ticl, Cpx, Grt, Perovskite, Ilm, Bc, Lz_chr]
