# Supplementary material for: The role of the antigorite + brucite to olivine reaction in subducted serpentinites (Zermatt, Switzerland)
Source: Swiss J Geosci. 2020 Oct 26;113(1):16. doi: 10.1186/s00015-020-00368-0 (PMC7588401; doi:10.1186/s00015-020-00368-0)
Supplement: Supplementary file 6 — Additional file 6: Table S4. FTIR analyses of the Ti-clinohumite lamellae bearing olivine1 generation. [file 15_2020_368_MOESM6_ESM.xlsx]

## Sheet: Sheet1
				Additional file 6: Table S4: Water contents of Ti-clinohumite bearing olivine
Sample name	measurement name	Comment	Peaks	Integrated area	Water content(Bell03)_m_thickness	Water content(Bell03)_o_thickness	measured thickness	Thickness calculation	Overtones:Total Absorbance
FA	ol4	low serp peak	3578,3566,3550,3540,3533	1.328	65.1297	79.1713	115	94.604	52.316
			3613	0.046	2.256	2.74238	115	94.604	52.316
FA	ol5	low serp peak	3612,3599,3579,3550	1.465	71.8487	75.9322	115	108.816	60.175
			3612	0.388	19.0289	20.1104	115	108.816	60.175
FA	ol6	low serp peak	3612,3599,3579,3565,3533	0.042	2.05983	2.14478	115	110.445	61.076
				1.734	85.0414	88.5488	115	110.445	61.076
				1.776	87.1012	90.6936	115
			3612	0.358	17.5576	18.2817	115	110.445	61.076
FA	ol8	low serp peak	3612,3600,3579,3565,3552,3530,3480	2.026	99.3621	109.349	115	104.497	57.787
				0.053	2.5993	2.86055	115	104.497	57.787
				2.079	101.961	112.209	115
			3612	0.509	24.9631	27.4721	115	104.497	57.787
FA	ol16	low serp and broad lower peaks,3552,3542,3530	3613,3599,3578,3567,3552,3540,3536	1.999	98.0379	108.324	115	104.08	57.556
			3613	0.321	15.743	17.3948	115	104.08	57.556
FA	ol23	very low serp peak	3613, 3599,3579,3566,3530	1.243	60.961	74.8348	115	93.6799	51.805
FA	ol23		3478	0.048	2.35409	2.88984	115	93.6799	51.805
				1.291	63.3151	77.7247	115
			3613	0.176	8.63165	10.5961	115	93.6799	51.805
FA	ol28	broad lower peaks 3552,3531	3613, 3600,3579,3566,3552,3540,3530, 3479	0.067	3.28591	3.73931	115	101.056	55.884
				1.8	88.2783	100.459	115	101.056	55.884
				1.867	91.5642	104.198	115
			3613	0.344	16.871	19.1988	115	101.056	55.884
FA	ol40	low serp peak	3613,3600,3579,3566,3552,3530	2.016	113.702	124.058	100	91.6528	50.684
				0.101	5.6964	6.21519	100	91.6528	50.684
				2.117	119.399	130.273	100
			3613	0.501	28.2564	30.8298	100	91.6528	50.684
FA	ol42	no serp peak	3613,3600,3579,3566,3552,3530	1.607	90.6348	108.008	100	83.915	46.405
				0.055	3.102	3.6966	100	83.915	46.405
				1.662	93.7368	111.704	100
			3613	0.309	17.4276	20.7682	100	83.915	46.405
FA	ol44		3613, 3600,3579,3566,3552,3530	1.84	103.776	113.498	100	91.434	50.563
			3613	0.46	25.944	28.3746	100	91.434	50.563
FA	ol45	First occurrence of peak at 3546	3613, 3600,3579,3566,3552,3530	2.116	119.342	141.608	100	84.2767	46.605
				0.082	4.6248	5.48764	100	84.2767	46.605
				2.198	123.967	147.096	100
			3613	0.537	30.2868	35.9373	100	84.2767	46.605
FA	ol46		3613, 3600,3579,3566,3552,3530	2.182	123.065	141.125	100	87.2025	48.223
			3613	0.545	30.738	35.249	100	87.2025	48.223
FA	ol49		3613, 3600,3579,3566,3552,3540,3530	2.245	126.618	149.248	100	84.8373	46.915
			3613	0.516	29.1024	34.3038	100	84.8373	46.915
FA	ol50	small serp peak	3613, 3600,3579,3566,3552,3540,3530,	2.151	121.316	157.1	100	77.2224	42.704
FA	ol50		3480	0.114	6.4296	8.32608	100	77.2224	42.704
				2.265	127.746	165.426	100
FA	ol50		3613	0.549	30.9636	40.0966	100	77.2224	42.704
FA	ol52		3613, 3600,3579,3566,3552,3540,3530,3478	0.108	6.0912	6.40972	100	95.0307	52.552
				1.973	111.277	117.096	100	95.0307	52.552
				2.081	117.368	123.506	100
			3613	0.477	26.9028	28.3096	100	95.0307	52.552
FA	ol53		3613, 3600,3579,3566,3552,3540,3530,3478	0.035	1.974	2.10093	100	93.9584	51.959
				2.163	121.993	129.837	100	93.9584	51.959
				2.198	123.967	131.938	100
			3613	0.528	29.7792	31.694	100	93.9584	51.959
FA	ol54	very low serp peak	3613, 3600,3579,3566,3552	0.038	2.1432	2.17111	100	98.7143	54.589
				1.965	110.826	112.269	100	98.7143	54.589
				2.003	112.969	114.441	100
			3613	0.561	31.6404	32.0525	100	98.7143	54.589
FA	ol57		3613, 3600,3579,3566,3552	0.099	5.5836	5.65632	100	98.7143	45.332
				1.456	82.1184	83.188	100	98.7143	45.332
				1.555	87.702	88.8443	100
			3613	0.43	24.252	24.5679	100	98.7143	45.332
			Olivine 2 generation		Total average	Total average
					102.182	114.742
				3613 Total average	22.7969	25.4433
			Conversion factor (3613) to total water contents		4.48227	4.50971
FA	ol39	large ol, with ticl peaks	3613	0.521	25.5517	33.3989	115	87.9801	48.653
FA	ol50		3613	0.515	29.046	33.1177	100	87.7052	48.501
FA	ol(11)		3613	0.295	16.638	15.2296	100	109.248	60.414
FA	ol(11,2)		3613	0.452	25.4928	21.0216	100	121.269	67.062
FA	ol(20)		3613	0.419	23.6316	21.1471	100	111.749	61.797
FA	ol(46)		3613	0.422	23.8008	32.0645	100	74.2278	41.048
FA	ol(51)		3613	0.38	21.432	21.9159	100	97.792	54.079
FA	ol(1.0)		3613	0.401	22.6164	25.9635	100	87.1085	48.171
FA	ol(1.1)		3613	0.355	20.022	21.2898	100	94.0452	52.007
FA	ol(2.0)		3613	0.377	21.2628	26.0048	100	81.7649	45.216
FA	ol(3.0)		3613	0.562	31.6968	37.0343	100	85.5877	47.33
			Olivine1 generation		3613 Total average	3613 Total average
					23.7446	26.1989
			Calculated water contents using the conversion factor		Calculate Total	Calculate Total
					106.43	118.149
