# Supplementary material for: The role of the antigorite + brucite to olivine reaction in subducted serpentinites (Zermatt, Switzerland)
Source: Swiss J Geosci. 2020 Oct 26;113(1):16. doi: 10.1186/s00015-020-00368-0 (PMC7588401; doi:10.1186/s00015-020-00368-0)
Supplement: Supplementary file 7 — Additional file 7: Table S3. Full data set of EPMA analyses used in Figs. 9 and 14 of spinel group minerals from Piccardo and Vissers (2007), Vils et al. (2008), Pirard et al. (2013) and Müntener (1997). [file 15_2020_368_MOESM7_ESM.xlsx]

## Sheet: Spinel
															Additional file 7: Table S3: Major and minor element composition of Spinel and Magnetite from ODP logs and ophiolites
Piccardo (2007) Erro Tobbio			Vils et al. (2008) ODP								Vils et al. (2008) ODP							Pirard (2013) New Caledonia							Müntener (1997) Malenco lherzolite (most primitive samples)
Mineral	Spinel		Spinel								Magnetite							Spinel							Spinel
Sample	Praglia		OD2	OD06	OD7	OD15	OD18	OD42	OD48		OD2	OD06	OD7	OD15	OD18	OD48		YR2	R34	PRB34	PRB58b	PRB61f	PRB72b		L-UM 216-1				L-UM 216-2
SiO2	0.13		0.01	<0.01	<0.01	0.03	0.04	0.04	0.01		0.75	0.73	1.02	0.57	0.77	1.06		0	0	0	0	0	0		0.06	0.09	0.02	0.03	0.03	0.01	0.01
TiO2	0.08		0.07	0.03	0.02	0.01	0.04	0.08	0.13		<0.01	0.02	<0.01	<0.01	<0.01	0.01		0.08	0.09	0	0.04	0	0		0.01	0.03	0	0.03	0.01	0.12	0.03
Al2O3	54.38		26.36	27.04	25.48	27.03	28.91	52.58	35.07		0.01	0.01	0.02	0	0	0		51.14	52.04	54.8	55	56.25	53.88		57.08	56.88	57.3	55.76	56.9	56.41	56.09
Cr2O3	13.2		43.65	41.63	43.93	43	40.51	12.23	34.55		0.01	0.02	0.51	0.02	2.3	0.02		15.54	14.59	18.22	18.7	17.55	16.52		11.06	11.13	11.27	11.51	11.34	10.5	10.73
Fe2O3	1.98		2.84	2.53	2.15	2.18	2.31	4.41	1.48		67.04	67.89	66.36	66.04	64.44	67.23		4.4	3.44	0	0	0	0		1.1	1.14	1.43	1.03	1.54	2.15	1.5
FeO	11.1		13.47	13.7	13.85	13.81	13.75	24.84	13.11		30.62	31.76	32.19	30.77	31.55	29.96		18.78	17.67	15.96	16.44	17.3	16.09		12.46	12.42	12.55	12.76	11.13	11.72	13.01
MnO	0.19		<0.01	0.02	0.03	<0.01	<0.01	0.11	0.03		0.42	0.14	0.13	0.16	<0.01	0.25		0.21	0	0.2	0.2	0.22	0.21		0.14	0.18	0.15	0.12	0	0	0
MgO	19.45		15.16	14.63	14.44	14.79	14.99	5.86	15.87		0.45	0.09	0.09	0.06	0.2	1.24		10.22	10.57	12.23	12.41	11.4	11.57		18.51	18.62	18.68	17.64	19.41	18.9	17.91
CaO	0.06		<0.01	<0.01	<0.01	<0.01	<0.01	<0.01	<0.01		<0.01	<0.01	<0.01	<0.01	<0.01	<0.01		<0.01	<0.01	<0.01	<0.01	<0.01	<0.01		0.01	0	0	0.37	0.01	0.03	0
Na2O	0		<0.01	<0.01	<0.01	<0.01	<0.01	<0.01	<0.01		<0.01	<0.01	<0.01	<0.01	<0.01	<0.01		<0.01	<0.01	<0.01	<0.01	<0.01	<0.01		0.01	0	0	0.03	0.01	0.02	0.01
NiO	0		0.13	0.14	0.12	0.11	0.1	0.09	0.16		0.12	0.01	0.03	0.03	<0.01	0.04		0.05	0.09	0.05	0.11	0.06	0.08		0.39	0.35	0.36	0.37	0.38	0.47	0.39
Total	100.57		101.69	99.71	100.02	101	100.7	100.39	100.62		99.43	100.74	100.39	97.68	99.27	99.89		100.42	98.48	101.46	102.9	102.78	98.35		100.44	100.49	101.4	99.28	100.38	99.86	99.29
Si	0.00340071		0	0	0	0.001	0.001	0.001	0		0.029	0.028	0.039	0.023	0.03	0.04		0	0	0	0	0	0		0.002	0.002	0.001	0	0	0.001	0
Ti	0.00157439		0.001	0.001	0	0	0.001	0.002	0.003		0	0.001	0	0	0	0		0.0019	0.0022	0	0.0009	0	0		0	0.001	0	0.001	0	0.002	0.001
Al	1.67656		0.916	0.955	0.904	0.944	1.003	1.398	0.795		0.001	0	0.001	0	0	0		0.5891	0.5632	0.667	0.6743	0.6407	0.628		1.749	1.743	1.742	1.738	1.737	1.736	1.745
Cr	0.273007		1.017	0.986	1.046	1.007	0.943	0.485	1.168		0	0.001	0.015	0.001	0.07	0.001		1.3004	1.3476	1.3458	1.3304	1.3776	1.374		0.227	0.229	0.23	0.241	0.232	0.217	0.224
Fe3	0.0389769		0.332	0.343	0.349	0.342	0.339	0.699	0.315		1.941	1.945	1.906	1.954	1.87	1.922		0.1066	0.0847	0	0	0	0		0.022	0.022	0.028	0.021	0.03	0.042	0.03
Fe2	0.242838		0.063	0.057	0.049	0.049	0.051	0.112	0.032		0.985	1.011	1.027	1.012	1.018	0.952		0.505	0.4839	0.4146	0.4206	0.4481	0.434		0.271	0.27	0.271	0.282	0.241	0.256	0.287
Mn	0.00420984		0	0.001	0.001	0	0	0.003	0.004		0.014	0.005	0.004	0.005	0	0.008		0.0057	0	0.0053	0.0052	0.0058	0.0057		0.03	0.04	0.03	0	0	0	0
Mg	0.758501		0.666	0.654	0.648	0.653	0.658	0.294	0.678		0.026	0.005	0.005	0.003	0.011	0.07		0.4899	0.5159	0.5661	0.5659	0.5263	0.5562		0.717	0.722	0.718	0.695	0.749	0.736	0.705
Ca	0.00168171		<0.01	<0.01	<0.01	<0.01	<0.01	<0.01	<0.01		<0.01	<0.01	<0.01	<0.01	<0.01	<0.01		<0.01	<0.01	<0.01	<0.01	<0.01	<0.01		0	0	0	0.01	0	0.001	0
Na	0		<0.01	<0.01	<0.01	<0.01	<0.01	<0.01	<0.01		<0.01	<0.01	<0.01	<0.01	<0.01	<0.01		<0.01	<0.01	<0.01	<0.01	<0.01	<0.01		0.001	0	0	0.002	0.001	0	0
Ni	0		0.003	0.003	0.003	0.003	0.002	0.002	0.004		0.004	0	0.001	0.001	0	0.001		0.0013	0.0024	0.0012	0.0027	0.0015	0.0021		0.008	0.007	0.008	0.008	0.008	0.01	0.008
Mg#	75.4315		90.9836	91.4685	92.4394	92.6241	92.5457	71.5328	94.429		2.52672	0.489716	0.48216	0.29383	1.069	6.78952		48.8971	51.4768	57.344	56.9087	53.6111	55.7315		69.883	69.4899	69.9124	70.5584	75.0501	73.4531	70.5
Cr#	14.0034		52.6125	50.7986	53.641	51.6146	48.4584	25.7568	59.5008		0	100	93.75	100	100	100		68.8224	70.5254	66.8621	66.364	68.2555	68.6314		11.4879	11.6126	11.6633	12.1779	11.7826	11.1111	11.3763
Pc = porphyroblastic core
Normalized to 3 cations and 4 oxygens
